# Supplementary material for: Targeting Catenibacterium mitsuokai with icariin modulates gut microbiota and improves hepatic lipid metabolism in intrauterine growth restriction
Source: ISME J. 2025 Jul 3;19(1):wraf141. doi: 10.1093/ismejo/wraf141 (PMC12315679; doi:10.1093/ismejo/wraf141)
Supplement: Table_S1_wraf141 [file table_s1_wraf141.xlsx]

## Sheet: Sheet1
Materials and methods
Reagent kit
Porcine (DAO) ELISA Kit	Ruixinbio,China	RX501032P
Porcine (ITF) ELISA Kit	Ruixinbio,China	RX500819P
Porcine (LPS) ELISA Kit	Ruixinbio,China	RXJ500892P
Mouse (DAO) ELISA Kit	Ruixinbio,China	RXW201098M
Mouse (ITF) ELISA Kit	Ruixinbio,China	RXW203020M
Mouse (LPS) ELISA Kit	Ruixinbio,China	RXJW202425M
Primer sequences
Name	Forward	Reverse
ACOX1_P	TGCTCTGGTTGACGCATTTG	GTGACTTCAGGTGCTTGTGG
ACSL4_P	CGGTTGGTCAAGGCTATGGA	GGGTTTGGCTTGTCGTGAAC
CPT1A_P	ATGTACGCCAAGATCGACCC	CAGCACCTTCAGGGAGTAGC
ACSL5_P	AAAGCCTGGGTGGGAGGATA	ACATGGCCTGATGTCCAGTC
ACSL1_P	CTCACCACCTTCTGGTACGC	ATACGCCAAGGGCTCATCAC
ACOX3_P	CAACGGATTCGCCATGTTCC	AAGGCCACGATAAAGACCCG
ACAA1_P	AGCGGTTTGGCATTTCAAGG	TGGTGGTCACAGGCACAATC
ACOX2_P	ATCATCGCCATCCGCTACTC	GGCTCTTTGCCACGAAATGG
PPARA_P	CGGGATCAGATGGATCCGTT	CCGAAAGAAGCCCTTGCAAC
ANGPTL4_P	CAATATCAGCCGCCTGCACA	TTACAGTCCAGCCTCCATCTGA
PPARG_P	TCGGGGTTCCACTATGGAGT	GCCCAAACCTGATGGCGTTA
APOA4_P	GATGTTCCTGAAGGCTGTGGT	TCCTGGAAGAGAGTGTTGAGCTG
SLC27A4_P	TTCTCCGCTTCTCGGTTCTG	GGAGGTATCTGCACAGCTCG
PLTP_P	TCCAGCATGACCATGGATGC	CAGTGCAGACTGGTTCGAGT
APOA1_P	GTGGCGCATCGAGGTCA	GGTGGCAAAATCCTTCACCC
PCK1_P	ACCCCAAGGATGGGGAACC	GCTGAGAGCCTCGTACACC
PLIN2_P	GAAGGGCGTCAAGACCATCA	AGCATTGGCTACAACCTGGT
ME1_P	TTCGGAAGCCAAGAGGTCTC	CATCCCGTTACAGCCAAGGT
SCD_P	TACACCTTGCTCTGGGCGTT	GAAAACTTGTGGTGGGCACG
FADS2_P	GTGGAACCACATCGTCCACA	CTTCTTGCCGTACTCAACCG
RXRA_P	GTCCTCTTCAACCCGGACTC	GAGGTGTTCCAGGCACTTGA
LPL_P	GATCAGAGTGAAGGCAGGAGA	GTACATTTGCTCAGTTTCAGCCA
CD36_P	ACAGTTGGTGTGTTTTATCCTTACA	GAAAGGTGGAAATGAGGCTGC
EHHADH_P	GTCCTCTTCAACCCGGACTC	CTCCCAGTGTTAAGTCAGAGGT
ACADL_P	TGGCACATATACAGACGGTG	ACAGTCATAAGCCACGCTGTT
CPT2_P	AGCGCAGCATCGTGCC	ACAATTCTTCTGTTTTCCTGAACTG
FABP3_P	TGACAGGAAGGTCAAGTCCAT	CGTAAGTGCGAGTGCAAACT
FABP1_P	TGGGGAGAAGGTCAAGACAG	AGACTATGAAATGCGGACTTGT
TLR4_P	TCATGCTTTCTCCGGGTCAC	CAAGGGTCCCAGCTCTCAGA
β-ACTIN_P	TCTACACCGCTACCAGTTCG	GAGTCCTTCTGGCCCATGC
Romboutsia	AGTAACGCGTGGGTAACCTG	ACTAGCTAATCAGACGCGGG
Terrisporobacter	TACACATGGATAACATACCGAA	TACCAACTAGCTAATCAGACGC
Alistipes	GCGTTGTATTAGCTRGWTGG	TGCACGCGGCATGGCTGGTTC
Catenibacterium	GTGCTACAATGGACGGGACA	AGGCCCGAGAACGTATTCAC
16S rRNA	CCTAYGGGRBGCASCAG	GGACTACNNGGGTATCTAAT
Acox1_M	CTTCTGTCGACCTTGTTCGC	CTGTGATGATGTTCCCCTCAAGA
Acsl4_M	GCCATGGAAGCTGAAATACTGAAAG	GAAGGCATCTGTTACCAAACCAGTC
Cpt1a_M	GCCATGGAAGCTGAAATACTGAAAG	GCCTCTGTGGTACACGACAATG
Acsl5_M	CTGTGGGGATTGAGGGAGGA	TTTGTAGGGCTGGTTTGGCT
Acsl1_M	CAAAGGAGCAATGATCACTCACC	CTACAACGGTCTCAAACATATGGG
Acox3_M	CTTCCTGGTGCAGATCCGTG	TATTCCCAGTCCTGTCCAGC
Acaa1_M	CTGACTCCTATGGGGATGACC	GTCACAGGCACAATCTCAGC
Acox2_M	GAGCTGGGACATGGGACATA	GACCACAGCATGGGTGACTG
Ppara_M	CTGGGCAAGAGAATCCACGA	AAGCGTCTTCTCGGCCATAC
Angptl4_M	CAGCTCATTGGCTTGACTCCC	CAGGCGTCTCTGAATCACTGTC
Pparg_M	TGGAGCCTAAGTTTGAGTTTGC	ATGTCCTCGATGGGCTTCAC
Apoa4_M	GATGTTCCTGAAGGCTGCGG	TCCTGGAAGAGGGTACTGAGCT
Slc27a4_M	CTCAGCCTCTTCTGCTCTGGAT	CGTGGTGCCCGATGTGTAGAT
Pltp_M	GTTGGGGACAAGGTGCCGA	ACAACGTGGAGGGCTCGT
Apoa1_M	GGCTCTGGTCTTCCTGACAG	CCAGGAGATTCAGGTTCAGC
Pck1_M	AGTGCCCCATTATTGACCCTG	ATGATGATCTTGCCCTTGTGT
Plin2_M	TGTCCACCTGATTGAATTCGC	CACCCACGAGACATAGAGC
Me1_M	AACTGCCCTCATAGGAGTTGC	GATCAAAAGGACTGCCGCTG
Scd_M	ACCCGGCTGTCAAAGAGAAG	CGCAAGAAGGTGCTAACGAAC
Fads2_M	TGACAATGATCAGCCGCAGG	TGGCTCTCCAGGAACCTGATA
Rxra_M	TTTCTGAGCTGCCCCTAGAC	GCTCTGTTAGCACCCTGTCAAA
Lpl_M	CAGATGCCCTACAAAGTGTTCCA	CCGATGTCCACCTCCGTGTA
Cd36_M	GCGACATGATTAATGGCACAGA	TCCGAACACAGCGTAGATAGAC
Ehhadh_M	CCCACTCCCTGGCTATGATC	ATGGATATCAGCACCTGCACA
Acadl_M	GTTGCACACATACAGACGGTG	CCGTGGAGTTGCACACATTC
Cpt2_M	TGCACAGAAGCCTCTCTTGAAT	TATCAAACCAGGGGCCTGAGAT
Fabp3_M	GCAGATGACCGGAAGGTCAA	TGCCATGAGTGAGAGTCAGG
Fabp1_M	GGGAAAAAGTCAAGGCAGTCG	AATGTCGCCCAATGTCATGG
Tlr4_M	CATGGATCAGAAACTCAGCAAAGTC	CATGCCATGCCTTGTCTTCA
β-actin_M	CATCCGTAAAGACCTCTATGCCAAC	ATGGAGCCACCGATCCACA
Cmi16s	TTTAGGTGACACTATAGAAggtgctacaatggacgggaca	CGAATCGATGGGATCCTGCtaggcccgagaacgtattcac
Plasmids	AGCAGGATCCCATCGATTC6A	CTTCTATAGTGCACCTAAATCAAGCTTGC
Antibody
PPARA Monoclonal antibody	Proteintech,China	66826-1-Ig
CD36 Recombinant Rabbit Monoclonal Antibody	HuaBio, China	ET1701-24
Toll-like Receptor 4 (E5D8T) Rabbit mAb	CST, USA	#38519
MUC2 Polyclonal antibody	Proteintech,China	27675-1-AP
IgG (H+L)/HRP-Goat Anti-rabbit IgG (H+L)	BIOKER,China	BK-R050
IgG (H+L)/HRP-Goat Anti-mouse IgG (H+L)	BIOKER,China	BK-M050
Occludin Polyclonal Antibody	Thermo,USA	71-1500
Anti-Claudin 3 antibody	Abcam, UK	ab15102
GAPDH (D16H11) XP® Rabbit mAb	CST, USA	#5174
