# Supplementary material for: Targeting Catenibacterium mitsuokai with icariin modulates gut microbiota and improves hepatic lipid metabolism in intrauterine growth restriction
Source: ISME J. 2025 Jul 3;19(1):wraf141. doi: 10.1093/ismejo/wraf141 (PMC12315679; doi:10.1093/ismejo/wraf141)
Supplement: Table_S2_wraf141 [file table_s2_wraf141.xlsx]

## Sheet: QC
Samples	Total Reads	%≥Q30	Mapped Reads
Blank1	14409316	98.03	0.996
Blank2	16035930	97.97	0.9946
Blank3	16187482	97.95	0.9929
Con1	16239400	97.98	0.9935
Con2	14823730	97.99	0.9935
Con3	17655754	97.97	0.9934
ICA1	15421768	97.98	0.9955
ICA2	13358966	97.92	0.9941
ICA3	16099474	97.78	0.9957

## Sheet: FPKM
GeneID	Con1	Con2	Con3	ICA1	ICA2	ICA3	Blank1	Blank2	Blank3	Name	KEGG_ID
NQ499_00005	434.488	433.209	439.263	523.682	546.628	499.229	441.568	432.272	489.542	dnaA	K02313
NQ499_00010	306.667	314.416	314.305	418.66	395.321	323.656	371.378	352.914	437.427	dnaN	K02338
NQ499_00015	1192.23	1189.2	1202.45	734.68	666.838	703.608	861.278	760.87	868.22	NQ499_00015	K14761
NQ499_00020	418.212	401.708	436.645	232.584	228.717	231.178	271.85	237.629	274.886	recF	K03629
NQ499_00025	445.8	460.437	430.423	248.299	242.24	244.47	361.428	312.457	339.571	gyrB	K02470
NQ499_00030	554.57	600.468	520.819	371.335	366.714	342.685	473.475	453.037	462.502	gyrA	K02469
NQ499_00035	4.44	2.993	4.398	8.254	4.978	6.874	4.223	4.145	3.428	NQ499_00035	_
NQ499_00040	181.387	174.044	186.449	229.116	231.578	217.128	172.246	162.689	173.44	NQ499_00040	K07496
NQ499_00045	146.273	139.252	156.948	148.963	164.062	159.876	146.745	123.877	141.874	NQ499_00045	K24180
NQ499_00050	1262.42	1293.99	1235.1	946.31	944.428	864.216	1057.83	988.192	1111.47	serS	K01875
NQ499_00060	139.884	127.546	147.674	311.887	279.489	309.936	101.696	90.378	121.629	NQ499_00060	K11991
NQ499_00065	400.797	479.321	351.507	357.764	320.965	363.243	248.507	319.787	282.082	NQ499_00065	_
NQ499_00070	167.155	159.081	172.028	159.631	163.84	161.627	162.317	152.266	167.363	dnaX	K02343
NQ499_00075	146.063	146.113	150.911	149.188	150.598	154.819	147.64	129.538	147.84	NQ499_00075	K09747
NQ499_00080	225.607	214.68	237.082	250.453	232.489	241.121	296.788	240.455	261.223	recR	K06187
NQ499_00085	49.991	43.281	49.506	65.241	60.239	62.279	63.676	58.52	66.161	tmk	K00943
NQ499_00090	39.128	37.346	42.286	51.565	56.945	57.442	56.035	53.687	56.902	NQ499_00090	_
NQ499_00095	85.333	81.146	82.257	88.595	87.188	88.453	106.714	100.682	99.263	NQ499_00095	_
NQ499_00100	57.525	48.688	60.433	58.731	65.729	61.932	76.699	82.998	80.866	NQ499_00100	K15460
NQ499_00105	59.802	49.891	66.383	62.23	56.032	68.824	108.774	95.669	112.018	rsmI	K07056
NQ499_00110	314.447	360.002	281.363	264.139	244.165	267.978	291.642	306.203	293.777	NQ499_00110	_
NQ499_00115	242.469	266.283	231.413	167.947	177.913	242.183	142.777	121.711	145.17	NQ499_00115	_
NQ499_00120	3519.47	3406.63	3611.17	3742.72	3562.94	3847.94	3181.94	2757.9	2781.11	NQ499_00120	K03569
NQ499_00125	321.455	319.684	341.352	320.291	329.604	314.965	423.846	319.656	387.443	NQ499_00125	_
NQ499_00130	389.206	377.585	391.885	670.204	594.221	593.18	587.334	463.363	762.345	NQ499_00130	_
NQ499_00135	163.571	159.381	168.669	217.419	215.439	201.582	218.397	185.487	276.227	NQ499_00135	_
NQ499_00140	339.616	343.708	344.48	455.804	456.948	405.543	482.073	436.961	559.119	NQ499_00140	_
NQ499_00145	27.371	25.891	26.719	15.222	16.301	17.264	26.312	24.37	24.259	NQ499_00145	K07487
NQ499_00150	75.103	79.399	71.796	61.172	62.55	60.07	41.845	37.819	38.844	NQ499_00150	K02530
NQ499_00155	251.8	258.917	246.531	121.748	114.473	120.486	135.454	99.616	134.51	NQ499_00155	K02786
NQ499_00160	147.54	164.485	126.311	52.437	49.656	52.021	74.209	55.23	70.077	NQ499_00160	K02788
NQ499_00165	193.962	244.855	159.121	72.621	73.848	67.946	123.645	83.958	95.744	lacG	K01220
NQ499_00170	275.045	328.92	227.013	101.786	106.847	98.626	189.864	126.934	156.015	NQ499_00170	_
NQ499_00175	37.558	37.864	37.033	26.683	24.044	26.04	34.623	26.857	36.535	NQ499_00175	_
NQ499_00180	689.959	633.889	723.9	682.519	819.472	726.587	819.428	728.422	850.595	galE	K01784
NQ499_00185	64.499	53.172	71.796	44.802	40.106	41.587	70.541	51.531	72.64	NQ499_00185	K07141
NQ499_00190	161.447	147.789	167.732	122.36	113.36	125.96	239.636	179.307	244.623	NQ499_00190	_
NQ499_00195	113.054	100.786	120.723	94.221	80.824	91.021	191.658	146.957	190.43	NQ499_00195	_
NQ499_00200	94.499	84.22	99.444	72.204	68.878	72.536	144.043	115.355	157.871	NQ499_00200	K12529
NQ499_00205	142.571	126.778	156.174	115.578	116.93	123.882	170.798	118.58	185.332	NQ499_00205	_
NQ499_00210	7.111	6.106	7.602	11.916	9.806	12.766	11.235	17.303	10.996	NQ499_00210	_
NQ499_00215	6.8	7.067	8.66	6.596	6.778	3.685	7.84	11.817	7.875	NQ499_00215	_
NQ499_00220	1906.57	1902.12	1897.75	1614.14	1588.58	1543.31	1346.47	1327.57	1528.14	NQ499_00220	K22278
NQ499_00225	6.952	7.615	7.105	10.146	11.26	10.883	7.381	3.907	5.815	NQ499_00225	K10947
NQ499_00230	16.465	15.361	16.122	17.414	17.938	17.96	11.942	10.101	10.449	NQ499_00230	_
NQ499_00235	242.98	220.908	267.59	208.78	234.13	216.585	253.08	190.942	282.045	NQ499_00235	_
NQ499_00240	53.004	58.667	44.7	60.677	61.578	31.717	49.427	67.214	71.12	NQ499_00240	_
NQ499_00250	584.625	591.827	580.097	608.804	677.187	585.568	511.615	637.378	490.768	smpB	K03664
NQ499_00255	365.68	347.289	376.405	298.889	338.669	306.807	313.988	346.998	319.258	rnr	K12573
NQ499_00260	4644.94	4671.18	4551.94	5924.97	4715.35	5018.55	4318.32	4111.07	5194.74	secG	K03075
NQ499_00265	225.102	237.141	212.322	161.581	164.249	164.451	162.099	215.746	191.669	NQ499_00265	K02851
NQ499_00270	349.089	326.328	364.227	402.145	448.485	373.941	367.419	370.572	402.808	NQ499_00270	K09963
NQ499_00275	13.116	12.031	13.809	14.53	14.206	11.848	12.169	16.464	12.055	NQ499_00275	K02750
NQ499_00280	21.191	17.121	26.558	21.99	18.342	19.461	33.947	55.197	31.374	NQ499_00280	_
NQ499_00285	19.265	19.066	20.717	19.756	20.351	17.984	21.762	38.693	21.019	NQ499_00285	K01232
NQ499_00290	36.228	33.486	37.489	30.932	34.039	34.466	51.226	68.998	54.545	NQ499_00290	_
NQ499_00295	238.92	253.465	223.836	159.564	182.471	166.843	174.386	262.41	207.386	NQ499_00295	K03481
NQ499_00300	177.254	196.559	168.544	154.268	180.982	145.007	210.876	269.499	239.04	NQ499_00300	_
NQ499_00305	428.505	379.785	471.802	460.364	484.302	434.46	568.094	678.619	815.046	NQ499_00305	_
NQ499_00310	120.526	106.883	126.964	101.623	109.114	97.903	199.041	217.417	244.831	NQ499_00310	_
NQ499_00315	28.106	29.14	31.316	34.809	31.298	28.959	121.212	141.138	117.127	NQ499_00315	K01223
NQ499_00320	737.698	869.393	648.58	478.446	465.444	548.924	510.57	527.486	461.262	NQ499_00320	K19689
NQ499_00325	609.427	680.182	552.28	845.646	782.382	876.349	425.231	265.804	516.161	NQ499_00325	_
NQ499_00330	396.596	454.561	352.775	563.258	520.759	552.722	341.799	240.65	377.403	NQ499_00330	_
NQ499_00335	919.102	1026.85	836.571	1280.29	1302.85	1328.66	829.902	616.499	936.614	pcp	K01304
NQ499_00340	11.855	11.874	12.774	22.424	18.516	23.18	8.758	6.51	8.159	NQ499_00340	K07729
NQ499_00345	24.312	27.161	24.2	18.527	18.155	16.843	76.804	79.071	85.443	NQ499_00345	_
NQ499_00350	19.892	19.521	19.386	19.286	23.302	17.517	30.681	38.027	29.949	NQ499_00350	_
NQ499_00355	237.857	232.894	252.414	209.201	242.518	195.782	332.4	474.255	374.63	NQ499_00355	K07079
NQ499_00360	29.179	27.817	32.207	26.85	25.866	26.349	24.291	27.122	29.921	NQ499_00360	_
NQ499_00365	4944.79	5004.97	4953.86	3917.23	3806.61	3957.96	5450.23	6540.39	5591.85	NQ499_00365	_
NQ499_00370	5161.98	5160.03	5137.82	5090.01	3725.39	4621.54	6734.16	8297.03	8049.51	NQ499_00370	K03574
NQ499_00375	51.833	42.913	57.674	38.027	40.334	45.553	55.583	32.739	54.784	NQ499_00375	K02071
NQ499_00380	45.382	43.853	47.173	41.097	37.201	36.946	46.661	24.445	49.81	NQ499_00380	K02072
NQ499_00385	94.41	89.71	99.048	72.267	71.818	73.764	146.312	70.022	141.991	NQ499_00385	K02073
NQ499_00390	252.869	256.176	246.632	236.856	238.162	236.29	244.938	256.024	273.373	NQ499_00390	_
NQ499_00395	142.484	140.801	153.027	160.442	126.151	145.285	172.241	178.057	192.842	NQ499_00395	K08968
NQ499_00400	259.643	240.209	280.35	306.224	315.995	311.542	326.519	327.392	350.039	NQ499_00400	K07559
NQ499_00405	111.446	108.308	115.099	74.298	77.61	74.24	108.412	116.847	102.367	feoB	K04759
NQ499_00410	726.949	756.008	723.481	529.059	601.71	520.828	1010.29	1209.07	1107.19	NQ499_00410	_
NQ499_00415	105.88	127.078	91.59	76.035	83.263	81.504	78.915	76.717	90.617	NQ499_00415	K07238
NQ499_00420	373.215	395.523	363.259	254.495	307.551	249.785	340.465	434.269	390.621	NQ499_00420	_
NQ499_00425	78.268	75.247	75.894	69.305	78.291	69.404	89.37	125.261	102.182	NQ499_00425	_
NQ499_00430	399.773	424.757	372.672	254.552	281.001	259.561	331.94	434.494	348.981	NQ499_00430	K07124
NQ499_00435	493.018	515.031	463.529	326.633	371.602	314.911	402.891	615.431	427.555	NQ499_00435	_
NQ499_00440	664.676	628.815	689.476	863.997	770.637	714.037	521.69	523.132	558.56	NQ499_00440	_
NQ499_00445	152.751	145.121	159.642	105.883	88.725	95.892	71.409	73.198	70.752	NQ499_00445	K01537
NQ499_00450	998.584	1155.65	896.531	513.188	462.582	486.672	755.545	744.107	842.228	NQ499_00450	_
NQ499_00455	374.269	434.574	310.052	521.083	748.689	416.465	399.502	139.731	546.315	NQ499_00455	K04758
NQ499_00460	146.306	173.12	129.953	240.003	315.442	159.604	156.938	45.754	174.877	NQ499_00460	K04758
NQ499_00465	351.479	422.396	294.818	341.211	526.104	250.284	224.156	65.055	223.218	feoB	K04759
NQ499_00470	688.956	819.508	558.68	500.494	669.037	365.321	343.998	87.564	319.303	NQ499_00470	_
NQ499_00475	362.223	495.12	259.536	295.145	306.687	188.441	209.042	167.199	227.477	NQ499_00475	_
NQ499_00480	753.352	957.594	558.453	455.391	306.345	362.554	831.403	1765.24	1239	NQ499_00480	_
NQ499_00485	16.471	16.461	15.151	13.665	11.936	8.725	29.561	44.431	33.356	NQ499_00485	_
NQ499_00490	24.794	22.175	24.569	12.964	14.551	12.536	36.624	43.375	29.094	NQ499_00490	K07497
NQ499_00495	334.584	313.226	349.139	203.811	199.583	176.074	327.049	250.462	327.47	NQ499_00495	_
NQ499_00500	936.849	968.041	942.273	841.142	773.352	817.782	422.307	459.214	455.67	NQ499_00500	_
NQ499_00505	21.472	18.64	26.924	23.415	22.147	22.832	90.858	120.892	94.035	NQ499_00505	K01940
NQ499_00510	36.752	32.601	37.68	32.874	32.668	32.746	119.812	173.909	143.506	argH	K01755
NQ499_00515	24.457	23.624	27.039	26.459	26.197	26.553	112.952	160.862	120.441	argC	K00145
NQ499_00520	17.448	14.754	20.178	23.159	25.038	23.104	82.24	126.225	88.894	argJ	K00620
NQ499_00525	20.009	20.649	23.74	24.988	23.779	24.66	124.04	173.066	121.084	argB	K00930
NQ499_00530	3.164	2.549	4.109	4.401	4.07	4.215	3.976	5.743	3.737	NQ499_00530	K07485
NQ499_00535	4.214	4.467	4.376	9.427	10.568	10.123	5.348	5.912	4.093	NQ499_00535	K01448
NQ499_00540	58.59	54.645	66.517	107.473	97.889	120.157	63.376	55.833	67.252	NQ499_00540	K14058
NQ499_00545	153.149	144.143	149.872	168.933	188.248	183.494	154.642	154.733	149.718	NQ499_00545	K22132
NQ499_00550	151.518	142.483	162.632	244.88	237.281	265.657	210.946	180.676	191.294	NQ499_00550	K03152
NQ499_00560	330.585	349.551	326.371	445.989	472.554	420.561	230.522	305.485	290.964	NQ499_00560	_
NQ499_00565	20.603	20.7	18.843	24.928	25.171	24.822	36.594	55.912	41.891	NQ499_00565	_
NQ499_00570	21.557	23.162	18.118	16.935	16.315	15.803	36.389	47.582	40.233	NQ499_00570	_
NQ499_00575	222.43	257.637	195.211	97.033	88.004	77.526	193.844	85.148	177.686	NQ499_00575	_
NQ499_00580	55.129	53.881	62.615	57.932	53.927	61.078	56.909	52.08	56.875	NQ499_00580	K07486
NQ499_00585	5.334	6.255	3.801	5.369	6.389	5.822	7.179	8.816	7.541	NQ499_00585	_
NQ499_00590	3.412	4.153	2.499	4.648	3.761	3.561	4.404	3.515	3.234	NQ499_00590	_
NQ499_00595	17.207	16.993	17.626	16.712	19.953	14.956	43.523	40.745	42.524	NQ499_00595	_
NQ499_00635	344.995	286.93	386.336	106.666	114.815	99.382	551.966	616.494	548.138	NQ499_00635	_
NQ499_00640	334.552	315.307	347.157	451.489	459.024	453.909	437.037	385.116	450.719	NQ499_00640	K18350
NQ499_00645	366.564	337.95	382.72	476.536	498.749	487.931	468.342	408.089	477.346	NQ499_00645	K18349
NQ499_00650	603.363	552.457	655.137	467.82	531.606	489.466	806.764	771.654	685.307	NQ499_00650	K01937
NQ499_00655	191.472	206.659	190.994	88.465	86.368	89.373	188.412	226.135	197.081	ispF	K01770
NQ499_00660	449.945	508.046	416.413	408.892	417.085	424.219	194.277	280.634	232.828	NQ499_00660	_
NQ499_00665	251.307	271.116	224.134	159.77	160.42	130.638	141.381	183.102	164.331	NQ499_00665	_
NQ499_00670	387.223	383.671	389.668	235.337	282.24	237.017	257.932	281.199	252.634	NQ499_00670	K09768
NQ499_00675	384.484	370.017	377.069	240.718	217.167	226.619	297.237	366.506	311.38	NQ499_00675	K21064
NQ499_00680	495.877	493.422	459.286	356.073	295.34	341.014	423.503	511.352	480.445	NQ499_00680	_
NQ499_00685	53.586	49.671	56.304	41.258	31.797	37.335	58.617	41.696	65.06	ilvA	K01754
NQ499_00690	109.645	108.711	107.3	113.053	102.903	105.575	92.444	88.395	93.608	ilvA	K01754
NQ499_00695	108.67	107.923	116.529	58.149	72.607	71.662	114.607	98.497	119.409	NQ499_00695	K18673
NQ499_00700	377.712	342.562	410.101	170.279	166.532	198.823	423.956	307.98	387.626	NQ499_00700	K01956
NQ499_00705	790.682	763.697	810.58	335.29	360.767	373.152	824.315	610.49	734.023	carB	K01955
NQ499_00710	184.486	195.667	180.287	179.152	186.808	175.666	228.969	240.292	230.505	NQ499_00710	K03744
NQ499_00715	109.778	113.734	104.561	95.192	114.065	101.526	127.459	151.506	112.845	NQ499_00715	_
NQ499_00720	57.236	51.484	62.631	69.089	65.934	64.056	67.809	65.382	76.145	NQ499_00720	K02238
NQ499_00740	227.277	219.677	230.901	158.882	146.259	140.308	232.594	232.536	265.144	NQ499_00740	_
NQ499_00760	857.013	909.009	824.148	632.832	649.738	640.559	563.83	588.17	543.332	NQ499_00760	K17103
NQ499_00765	614.375	666.087	596.768	439.077	451.27	426.303	452.722	493.879	448.157	NQ499_00765	K01613
NQ499_00770	272.218	261.216	271.689	303.12	318.581	304.864	300.955	284.629	310.515	NQ499_00770	K03496
NQ499_00775	284.655	295.925	283.02	256.874	288.138	270.878	325.49	323.102	300.009	NQ499_00775	K03497
NQ499_00780	18.169	19.163	19.743	11.366	12.627	10.205	44.079	46.929	41.138	NQ499_00780	K01223
NQ499_00785	155.18	153.759	159.337	134.485	147.315	142.308	147.986	155.647	154.883	NQ499_00785	K07137
NQ499_00790	198.987	207.537	192.973	169.686	203.887	175.305	177.239	163.984	187.605	NQ499_00790	_
NQ499_00795	172.042	166.103	175.057	164.698	157.198	140.501	208.579	277.278	230.025	NQ499_00795	_
NQ499_00800	1462.52	1390.82	1502.37	2401.02	2421.91	2206.44	1495.73	2340.25	1648.18	NQ499_00800	K22278
NQ499_00805	110.369	128.928	98.152	51.394	50.517	42.113	57.038	75.398	92.93	NQ499_00805	_
NQ499_00810	490.81	473.156	519.814	615.384	580.508	593.21	404.414	417.315	449.13	ychF	K06942
NQ499_00815	430.277	411.562	452.001	426.817	471.456	409.459	434.73	443.601	468.347	srtB	K08600
NQ499_00820	27.679	29.68	27.97	31.339	31.019	42.176	49.083	59.151	57.716	ispD	K00991
NQ499_00825	3377.84	2913.49	3756.71	6191.66	6111.39	6458.85	3633.93	2733.37	3248.48	rpsF	K02990
NQ499_00830	1986.04	1724.35	2211.57	3825.54	4006.41	3946.43	2488.27	1737.9	2154.53	ssb	K03111
NQ499_00835	2277.06	2191.68	2328.97	4542.56	4356.92	4082.55	3268.66	2247.42	2926.57	rpsR	K02963
NQ499_00840	42.538	43.404	46.73	36.527	32.482	36.694	84.983	115.318	89.786	NQ499_00840	K07005
NQ499_00845	1.906	1.993	1.275	2.094	1.894	1.831	1.948	1.753	1.043	NQ499_00845	K01223
NQ499_00850	2.583	3.395	1.425	3.8	3.137	5.718	2.323	0	3.629	NQ499_00850	K15383
NQ499_00855	32.911	35.083	29.865	35.514	43.207	38.171	26.711	25.677	26.071	NQ499_00855	_
NQ499_00860	969.503	1033.8	898.203	565.461	510.269	551.417	598.692	660.622	598.822	NQ499_00860	_
NQ499_00865	109.39	110.176	108.004	97.561	101.715	101.514	106.639	123.307	116.423	NQ499_00865	K18220
NQ499_00870	161.014	190.335	136.021	83.568	92.45	103.081	100.546	106.969	86.44	NQ499_00870	K17686
NQ499_00875	315.595	385.223	246.319	134.102	150.598	179.803	180.805	190.558	156.963	NQ499_00875	K21600
NQ499_00880	100.873	106.083	99.696	102.053	95.666	88.635	88.684	102.6	119.684	NQ499_00880	_
NQ499_00885	265.82	289.397	244.391	201.78	218.989	226.503	226.373	237.633	229.774	NQ499_00885	K22927
NQ499_00890	293.699	291.356	286.987	227.901	249.65	254.267	335.777	365.819	342.674	rplI	K02939
NQ499_00895	590.538	618.498	578.186	446.861	450.689	475.778	638.483	710.414	660.438	dnaB	K02314
NQ499_00900	98.859	83.822	110.392	82.276	74.458	70.439	123.136	102	128.401	NQ499_00900	K00857
NQ499_00905	195.276	196.864	212.855	168.039	164.841	154.743	223.194	230.191	212.981	NQ499_00905	K01838
NQ499_00910	310.902	316.624	307.785	416.939	435.854	476.803	293.991	310.879	241.7	prfA	K02835
NQ499_00915	221.183	212.988	211.242	252.575	277	290.661	250.148	327.933	240.061	prmC	K02493
NQ499_00920	153.423	158.92	146.379	182.702	195.724	210.59	169.507	223.674	154.216	NQ499_00920	_
NQ499_00925	300.945	291.754	303.88	347.616	321.434	300.69	264.373	299.602	295.118	NQ499_00925	K21908
NQ499_00930	180.152	175.72	187.803	1383.46	1425.24	1427.68	136.959	168.229	141.799	tilS	K04075
NQ499_00935	1338.21	1448.83	1268.93	3430.71	3389.17	3457.83	645.366	601.729	666.448	hpt	K00760
NQ499_00940	1298.57	1411.92	1229.2	3520.64	3118.6	3400.57	934.348	980.886	950.542	ftsH	K03798
NQ499_00945	302.468	291.52	301.205	1358.07	1214.45	1264.19	322.463	316.444	339.087	hslO	K04083
NQ499_00950	142.537	122.805	159.102	40.049	46.468	50.719	168.081	136.414	160.024	NQ499_00950	K07497
NQ499_00955	109.975	93.963	117.058	37.541	39.6	42.084	95.684	82.934	104.932	NQ499_00955	K07483
NQ499_00960	349.071	290.073	392.352	73.991	77.281	53.625	224.323	313.499	269.056	NQ499_00960	_
NQ499_00965	461.496	362.507	544.91	127.839	124.495	81.511	341.9	455.786	444.968	NQ499_00965	_
NQ499_00970	12.929	10.276	12.592	18.648	16.938	20.156	22.087	9.104	18.321	dusB	K05540
NQ499_00975	71.228	73.958	71.519	43.709	40.512	35.203	108.086	136.125	115.427	amrA	K06990
NQ499_00980	66.238	65.905	67.635	51.725	48.723	43.575	76.171	98.045	82.345	amrS	K04069
NQ499_00985	71.638	71.984	73.995	55.347	50.199	52.154	81.484	106.555	80.745	NQ499_00985	_
NQ499_00990	5.772	5.822	6.152	6.74	6.233	4.795	10.197	7.971	10.576	NQ499_00990	K02761
NQ499_00995	8.755	8.823	10.227	10.304	7.126	8.723	11.81	11.158	12.303	NQ499_00995	K01223
NQ499_01000	147.582	123.64	161.477	129.68	132.158	132.965	165.274	113.741	169.295	NQ499_01000	_
NQ499_01005	79.379	61.901	91.047	55.542	60.473	56.674	86.858	59.297	108.227	NQ499_01005	_
NQ499_01010	97.611	75.074	96.511	75.41	66.313	67.258	100.554	77.063	101.218	NQ499_01010	_
NQ499_01015	21.095	21.051	21.663	33.251	33.7	30.1	25.338	22.946	27.265	NQ499_01015	_
NQ499_01020	259.208	214.086	308.302	357.565	370.969	380.332	364.122	254.852	372.625	lysS	K04567
NQ499_01025	2.066	1.132	1.9	2.171	2.51	1.871	0.697	1.672	3.111	NQ499_01025	_
NQ499_01030	2.012	1.187	1.993	1.952	2.068	1.869	1.218	2.818	1.864	NQ499_01030	_
NQ499_01035	397.851	407.923	375.24	232.3	237.221	202.307	769.281	798.755	804.128	NQ499_01035	_
NQ499_01040	71.627	81.483	64.194	58.863	68.048	43.435	110.457	119.826	132.727	NQ499_01040	_
NQ499_01045	67.945	64.42	80.406	58.037	84.47	57.182	100.054	107.715	121.64	NQ499_01045	_
NQ499_01055	38.789	37.901	36.844	69.232	73.405	65.912	55.986	64.376	70.237	NQ499_01055	K07133
NQ499_01060	20.28	22.097	23.468	28.644	21.59	28.09	25.494	20.734	23.967	NQ499_01060	_
NQ499_01065	116.51	112.457	121	120.566	120.824	132.626	99.696	101.805	112.547	rsmH	_
NQ499_01070	48.054	44.925	45.641	52.141	55.143	55.764	28.506	32.617	29.065	NQ499_01070	_
NQ499_01075	3.633	4.477	3.968	5.01	5.792	3.656	6.381	7.579	8.204	NQ499_01075	_
NQ499_01080	145.745	134.302	142.734	176.397	163.304	180.498	150.734	169.107	141.814	NQ499_01080	_
NQ499_01085	9.83	10.27	9.209	8.321	7.408	9.527	10.539	15.376	12.699	NQ499_01085	K02761
NQ499_01090	23.867	20.095	27.487	21.867	19.648	18.064	18.404	15.463	21.481	NQ499_01090	_
NQ499_01095	197.259	172.246	216.346	191.992	217.531	232.521	229.347	210.314	225.908	NQ499_01095	_
NQ499_01100	148.048	127.465	158.613	112.967	141.917	121.165	170.622	199.885	171.211	NQ499_01100	_
NQ499_01105	201.639	178.264	223.065	153.092	189.805	179.705	241.763	318.076	244.322	NQ499_01105	_
NQ499_01110	129.538	111.404	149.344	141.05	123.54	128.595	174.613	278.666	202.385	NQ499_01110	K19506
NQ499_01115	160.413	133.456	179.374	143.243	157.962	138.004	230.856	403.193	279.063	NQ499_01115	_
NQ499_01120	268.188	247.261	298.627	267.461	313.396	290.447	352.567	653.144	441.047	NQ499_01120	K03481
NQ499_01125	37.958	50.912	28.532	36.684	39.087	28.571	71.631	80.196	92.875	NQ499_01125	K07133
NQ499_01130	38.555	38.416	37.916	57.323	57.424	46.747	46.454	56.321	55.783	NQ499_01130	_
NQ499_01135	21.277	22.297	20.491	41.523	37.439	32.991	29.282	37.869	34.68	NQ499_01135	_
NQ499_01140	1.784	2.443	2.461	2.343	3.25	2.693	1.003	0.752	1.492	NQ499_01140	_
NQ499_01145	143.589	139.565	146.287	80.92	82.524	77.127	235.026	239.388	248.494	NQ499_01145	_
NQ499_01150	207.487	160.316	251.368	90.512	82.112	76.623	893.533	1039.35	1224.02	NQ499_01150	K20108
NQ499_01155	109.167	82.091	129.914	91.546	84.852	72.777	468.004	786.867	700.935	NQ499_01155	K06896
NQ499_01160	96.087	70.234	117.255	102.111	82.956	79.982	349.764	743.869	552.695	malQ	K00705
NQ499_01165	152.939	135.565	161.693	170.937	164.476	139.284	343.487	966.041	497.014	glgP	K00688
NQ499_01170	88.52	82.747	95.356	89.663	95.016	93.96	84.567	52.12	70.956	NQ499_01170	K06969
NQ499_01175	0.399	0.875	0.184	0.629	0.728	0.201	0	0.606	0	NQ499_01175	_
NQ499_01180	4940.1	5611.5	4379.18	4212.09	3866.32	4204.69	3533.61	2270.86	3077.29	NQ499_01180	_
NQ499_01185	97.614	97.487	100.412	70.093	59.884	64.837	144.116	161.933	147.783	NQ499_01185	_
NQ499_01190	450.316	407.413	501.763	94.456	91.818	91.705	641.022	522.141	451.818	deoC	K01619
NQ499_01195	130.168	124.864	130.659	133.889	145.16	133.598	100.65	86.386	109.051	NQ499_01195	K03710
NQ499_01200	89.079	83.063	93.68	98.932	99.807	96.121	73.077	69.699	83.052	NQ499_01200	K01193
NQ499_01205	297.758	316.454	275.589	167.201	173.962	162.073	218.376	223.063	248.553	NQ499_01205	_
NQ499_01210	374.874	417.159	352.637	287.136	273.095	253.701	363.406	366.999	394.728	NQ499_01210	_
NQ499_01215	98.955	94.64	102.373	79.436	89.69	76.077	114.214	132.199	133.833	NQ499_01215	K07138
NQ499_01220	135.481	137.583	134.799	86.072	82.471	84.659	142.514	145.404	149.911	NQ499_01220	_
NQ499_01225	252.933	224.946	280.841	199.728	166.538	188.324	186.586	102.717	181.045	NQ499_01225	_
NQ499_01230	207.082	184.839	223.181	201.5	186.708	180.602	185.618	119.563	184.512	NQ499_01230	K07407
NQ499_01235	1440.07	1367.42	1489.34	1632.6	1510.82	1592.92	1538.72	897.456	1409.56	NQ499_01235	K02810
NQ499_01240	432.393	394.453	478.955	541.394	510.901	541.638	805.261	659.022	736.388	NQ499_01240	_
NQ499_01245	8.625	6.126	9.851	8.964	8.29	8.68	10.335	8.149	11.606	NQ499_01245	K07495
NQ499_01250	380.967	386.868	369.573	223.631	213.155	212.574	467.218	390.346	435.511	NQ499_01250	_
NQ499_01255	40.899	36.679	42.103	45.205	53.031	43.933	58.603	64.522	59.982	NQ499_01255	_
NQ499_01260	86.996	110.277	86.88	44.077	48.312	59.41	110.721	137.342	106.032	NQ499_01260	K21745
NQ499_01265	92.977	104.94	84.658	48.852	42.784	49.621	100.298	123.025	113.591	NQ499_01265	_
NQ499_01270	108.676	128.675	97.868	70.093	72.335	72.368	105.344	139.881	111.041	NQ499_01270	K07979
NQ499_01275	114.925	138.091	99.312	68.279	67.778	63.571	109.956	143.133	109.209	NQ499_01275	K16921
NQ499_01280	94.643	106.193	80.379	52.918	56.407	48.369	82.501	114.762	88.455	NQ499_01280	K16919
NQ499_01285	35.669	35.48	36.02	297.217	308.659	251.138	45.434	61.782	49.885	glgB	K00700
NQ499_01290	638.091	645.401	647.279	136.111	120.508	103.968	117.629	95.577	106.846	NQ499_01290	K25950
NQ499_01295	48.403	46.376	54.091	34.617	39.668	29.518	61.722	85.207	71.788	NQ499_01295	K19575
NQ499_01300	59.625	56.233	64.577	45.227	56.974	54.394	55.294	61.76	60.135	NQ499_01300	_
NQ499_01305	114.147	125.229	109.512	92.008	92.581	97.321	107.757	110.324	118.312	NQ499_01305	_
NQ499_01310	106.996	121.859	95.845	69.468	72.283	73.42	116.107	131.155	118.672	NQ499_01310	_
NQ499_01315	33.276	33.056	32.382	23.694	24.336	25.307	55.782	60.453	62.51	NQ499_01315	K00266
NQ499_01320	25.195	24.982	25.146	13.974	15.654	14.738	30.64	31.183	35.879	gltB	K00265
NQ499_01325	16.606	15.548	18.117	38.554	38.353	28.567	14.978	9.278	21.514	NQ499_01325	K06013
NQ499_01330	143.206	143.804	147.288	227.225	239.746	247.371	103.32	62.7	114.241	NQ499_01330	K03489
NQ499_01335	28.154	29.847	26.871	33.244	41.005	41.435	27.055	26.029	24.917	NQ499_01335	_
NQ499_01340	30.992	32.266	24.059	38.573	40.854	47.117	35.829	30.683	30.667	NQ499_01340	K07005
NQ499_01345	111.1	106.356	116.923	128.618	137.397	148.505	116.697	96.762	106.779	NQ499_01345	K00020
NQ499_01350	34.21	31.539	35.829	33.813	38.678	35.451	32.238	37.46	34.678	NQ499_01350	_
NQ499_01355	38.47	40.227	39.364	31.625	29.181	31.677	55.558	70.846	53.579	NQ499_01355	_
NQ499_01360	87.534	84.695	98.907	53.696	51.819	53.661	146.354	146.075	155.651	NQ499_01360	_
NQ499_01365	66.433	65.844	72.928	49.241	55.003	43.378	99.576	105.2	115.501	NQ499_01365	_
NQ499_01370	421.046	371.873	464.723	456.01	477.83	428.978	558.377	669.397	804.706	NQ499_01370	_
NQ499_01375	93.342	86.702	101.866	88.891	100.045	94.916	130.071	123.924	170.008	NQ499_01375	K07482
NQ499_01380	12.381	11.616	13.856	10.225	10.457	9.698	27.767	29.528	41.008	cas9	K09952
NQ499_01385	12.659	12.592	13.25	10.244	10.782	8.493	23.881	29.878	37.096	cas1	K15342
NQ499_01390	6.952	8.461	5.328	4.464	6.568	4.664	15.629	17.189	23.258	cas2	_
NQ499_01395	12.309	13.099	13.748	9.424	13.03	9.91	30.837	34.329	34.064	csn2	K19137
NQ499_01400	33.587	33.176	33.844	38.665	32.435	39.593	39.348	31.97	32.197	NQ499_01400	K07497
NQ499_01405	16.113	13.951	20.081	20.483	19.89	17.001	21.62	17.088	20.086	NQ499_01405	_
NQ499_01410	2.491	2.379	2.702	2.617	1.94	3.342	2.944	2.326	2.949	NQ499_01410	K07497
NQ499_01415	155.34	150.025	147.86	248.492	275.177	259.756	127.444	124.962	131.598	NQ499_01415	_
NQ499_01420	105.393	108.602	101.302	185.845	204.482	192.292	103.349	88.585	97.034	NQ499_01420	_
NQ499_01425	995.101	1284.99	764.224	632.821	593.01	290.462	798.542	870.896	1154.52	NQ499_01425	_
NQ499_01430	615.483	634.878	603.082	370.988	385.538	379.191	506.663	476.285	498.371	NQ499_01430	_
NQ499_01435	667.614	693.418	652.677	384.836	426.925	413.2	542.103	527.036	547.068	NQ499_01435	_
NQ499_01440	951.062	1044.97	877.419	589.699	684.782	596.822	812.409	742.506	852.025	mscL	K03282
NQ499_01445	619.22	671.477	590.305	1173.09	919.562	899.162	739.741	899.33	819.49	NQ499_01445	_
NQ499_01450	114.294	125.867	101.978	126.034	123.907	130.238	140.268	110.311	152.151	NQ499_01450	_
NQ499_01460	162.494	174.94	165.214	141.17	133.199	135.696	214.131	209.999	221.598	NQ499_01460	_
NQ499_01465	51.679	47.321	56.244	49.849	50.08	47.741	60.534	61.253	76.718	NQ499_01465	_
NQ499_01470	189.32	197.296	194.527	151.928	148.459	135.705	140.991	135.561	169.547	NQ499_01470	_
NQ499_01475	323.747	262.164	394.318	618.864	577.474	730.017	427.776	286.284	449.387	NQ499_01475	_
NQ499_01480	282.255	293.068	268.437	213.061	219.21	208.799	227.768	241.976	242.118	NQ499_01480	_
NQ499_01485	13.116	12.006	15.7	16.803	17.461	11.21	18.985	20.355	25.788	NQ499_01485	K01607
NQ499_01490	7.729	12.05	9.571	11.559	7.584	8.377	11.697	12.63	12.533	NQ499_01490	_
NQ499_01500	429.492	474.896	407.726	277.227	279.118	273.204	270.55	252.928	318.76	NQ499_01500	_
NQ499_01505	64.977	66.809	67.107	25.904	32.889	26.816	45.493	40.791	48.485	NQ499_01505	K07029
NQ499_01510	16.414	17.823	16.952	17.4	18.366	15.505	18.776	21.847	17.776	NQ499_01510	K21755
NQ499_01515	357.098	337.374	388.073	141.051	149.808	142.792	160.477	113.488	173.088	NQ499_01515	K18887
NQ499_01520	233.618	232.194	235.53	100.773	101.264	93.212	120.94	91.527	139.521	NQ499_01520	K18888
NQ499_01525	710.556	751.616	685.8	744.555	695.14	452.386	706.437	749.594	848.26	NQ499_01525	_
NQ499_01530	171.344	175.958	158.083	222.205	228.943	216.809	127.699	132.046	112.804	NQ499_01530	_
NQ499_01535	85.026	83.9	78.408	105.262	114.066	111.044	71.748	75.94	65.799	NQ499_01535	_
NQ499_01540	70.919	72.796	72.424	97.41	113.288	100.034	67.797	74.562	67.821	NQ499_01540	_
NQ499_01545	90.911	86.915	90.21	138.955	130.519	120.325	78.662	100.877	94.015	NQ499_01545	_
NQ499_01550	326.595	318.438	330.686	251.857	272.808	246.654	353.529	280.203	346.693	NQ499_01550	_
NQ499_01555	276.155	271.777	277.274	242.718	270.478	222.987	218.229	167.199	219.613	NQ499_01555	K00563
NQ499_01560	138.728	150.728	135.75	86.609	80.816	95.97	226.909	240.005	242.027	NQ499_01560	_
NQ499_01565	71.04	69.16	72.266	59.238	72.2	62.894	114.127	118.046	111.118	NQ499_01565	K23107
NQ499_01570	274.11	290.722	250.021	222.425	242.631	288.337	305.046	378.985	371.913	NQ499_01570	_
NQ499_01575	225.922	256.952	199.708	155.898	175.287	167.03	198.571	240.521	207.386	NQ499_01575	_
NQ499_01580	222.112	236.503	201.491	146.998	163.02	147.995	188.541	210.386	187.177	NQ499_01580	K14155
NQ499_01585	142.872	148.807	128.587	91.467	93.456	92.022	135.408	152.08	132.374	NQ499_01585	_
NQ499_01590	7838.18	7835.11	7805.35	5098.91	4800	4604.16	6501.93	5287.32	6903.18	fba	K01624
NQ499_01595	129.954	151.726	119.01	159.619	202.183	154.015	153.778	170.659	124.718	NQ499_01595	_
NQ499_01600	74.262	83.976	71.062	106.986	128.772	115.72	68.671	57.551	63.118	NQ499_01600	_
NQ499_01605	64.017	73.468	56.703	73.322	64.601	57.608	69.3	88.739	89.074	NQ499_01605	_
NQ499_01610	55.974	56.791	57.706	62.767	54.307	63.137	59.545	69.54	75.413	NQ499_01610	K10947
NQ499_01615	263.435	276.01	246.8	197.818	179.184	218.621	315.176	229.609	286.884	NQ499_01615	_
NQ499_01620	1987.43	2125.92	1878.32	1001.56	1028.62	1189.66	1253.07	657.767	1122.57	NQ499_01620	K01740
NQ499_01625	2669.92	2939.8	2456.47	1359.67	1453.68	1565.6	1893.25	1007.09	1750.98	cysK	K01738
NQ499_01630	66.846	64.795	60.741	43.424	23.131	37.102	42.355	32.374	39.444	NQ499_01630	_
NQ499_01635	689.008	640.805	713.065	872.219	831.303	855.818	739.642	704.438	766.5	gltX	K01885
NQ499_01655	309.972	305.745	306.661	240.202	241.475	275.721	282.857	261.372	256.149	NQ499_01655	K00790
NQ499_01660	546.789	531.587	546.838	394.771	429.746	461.708	710.666	597.322	567.62	asd	K00133
NQ499_01665	3017.8	3162.77	2878.69	7251.73	5515.29	6505.31	3149.29	2161.3	2978.43	rpmE	K02909
NQ499_01670	104.341	111.19	99.538	102.86	97.261	110.206	93.198	80.987	94.62	rlmH	K00783
NQ499_01675	93.512	107.85	85.712	75.602	89.799	98.417	61.445	71.276	58.828	NQ499_01675	_
NQ499_01680	700.351	716.315	675.119	535.707	595.891	499.476	1135.83	1004.93	1139.87	NQ499_01680	_
NQ499_01685	984.102	927.716	1037.53	1065.49	1023.51	1038.14	700.821	440.447	758.88	NQ499_01685	_
NQ499_01690	461.905	480.32	470.738	545.717	520.819	651.597	480.394	400.917	426.139	NQ499_01690	_
NQ499_01695	56.757	59.994	58.77	60.34	57.659	57.955	75.371	91.658	74.459	NQ499_01695	K01142
NQ499_01700	149.083	138.555	162.33	144.665	122.864	120.855	171.443	219.622	175.534	yfcE	K07095
NQ499_01705	837.012	869.532	824.572	768.32	656.224	697.247	1231.12	1254.71	1285.09	NQ499_01705	_
NQ499_01710	23.141	13.58	26.607	24.317	14.056	21.625	19.511	24.244	27.375	NQ499_01710	_
NQ499_01715	130.155	148.002	113.119	51.484	44.488	41.836	77.887	68.332	81.713	NQ499_01715	_
NQ499_01720	12630.2	12914.9	12466.8	4455.02	4703.99	4126.4	15804.6	17207.3	16750.8	NQ499_01720	K02761
NQ499_01725	1450.93	1434.47	1468.52	1244.21	1239.04	1269.87	1106.69	668.798	1099.15	NQ499_01725	_
NQ499_01730	825.552	860.293	817.464	585.931	564.135	538.616	621.089	701.206	693.785	NQ499_01730	_
NQ499_01735	761.857	781.429	749.353	460.14	461.922	462.072	601.221	476.783	605.783	NQ499_01735	K01915
NQ499_01740	589.525	624.347	565.706	723.256	704.748	667.013	588.213	762.169	681.681	NQ499_01740	K03830
NQ499_01745	35.865	39.099	37.372	38.235	35.361	33.043	62.328	81.847	67.477	NQ499_01745	K01223
NQ499_01750	163.248	162.517	154.457	150.678	155.92	152.829	74.359	72.965	90.136	NQ499_01750	_
NQ499_01755	105.811	107.356	102.854	91.758	90.343	92.849	89.08	73.133	80.14	NQ499_01755	K06158
NQ499_01760	536.167	603.622	475.302	136.377	132.323	121.317	180.444	236.3	180.75	NQ499_01760	_
NQ499_01765	543.442	619.53	464.042	156.508	135.584	142.476	180.763	229.584	188.339	NQ499_01765	K00030
NQ499_01770	480.817	589.29	431.792	183.73	172.017	169.49	207.493	276.065	214.76	NQ499_01770	_
NQ499_01775	30.124	29.443	31.52	26.478	25.984	27.161	38.649	51.202	47.659	NQ499_01775	_
NQ499_01780	21.177	20.53	22.496	15.558	15.367	13.579	29.178	32.795	36.022	NQ499_01780	_
NQ499_01785	0.918	0.335	0.563	0.643	0.372	1.54	1.032	1.858	1.536	tnpA	K07491
NQ499_01790	118.315	116.148	119.631	104.331	109.646	107.251	150.608	157.299	160.015	NQ499_01790	K07496
NQ499_01795	112.453	109.645	113.952	122.351	119.738	126.636	135.839	141.075	139.391	NQ499_01795	K01223
NQ499_01800	205.856	207.867	208.495	153.419	171.638	152.894	268.475	226.672	293.086	NQ499_01800	K03783
NQ499_01805	240.425	274.009	217.909	178.053	173.797	190.45	141.649	185.487	144.306	NQ499_01805	K06885
NQ499_01810	259.208	279.839	243.321	176.326	205.361	180.526	193.205	206.783	183.82	NQ499_01810	_
NQ499_01815	270.543	296.458	248.049	162.026	179.119	179.359	219.429	253.447	211.367	cls	K06131
NQ499_01820	740.832	712.931	771.999	1073.52	1170.35	1144.92	780.91	731.347	644.32	argS	K01887
NQ499_01825	831.258	881.515	838.254	1216.25	1180.58	1158.12	1178.35	1041.64	966.938	rpoE	K03048
NQ499_01830	4.155	3.035	2.76	2.911	3.365	1.162	4.152	7.239	5.329	NQ499_01830	_
NQ499_01835	28611.6	26768.8	30226.7	28050.5	31613.9	26561.9	34544	37598.1	34727.5	gap	K00134
NQ499_01840	86.156	93.323	86.349	75.415	72.048	82.733	65.193	82.091	64.285	NQ499_01840	K03797
NQ499_01845	159.122	167.963	148.6	116.386	115.163	131.473	123.596	165.623	112.733	uvrB	K03702
NQ499_01850	172.912	184.804	166.139	132.531	134.809	159.131	175.335	211.357	150.704	NQ499_01850	_
NQ499_01855	161.472	176.743	145.173	125.01	130.54	153.841	178.065	213.53	152.686	uvrA	K03701
NQ499_01860	774.543	798.14	767.386	711.2	695.552	707.38	747.429	756.953	716.679	hprK	K06023
NQ499_01865	623.433	640.928	607.728	514.037	463.54	503.753	587.246	617.218	617.15	lgt	K13292
NQ499_01870	83.355	86.656	85.359	510.165	510.026	464.943	64.77	84.316	77.74	NQ499_01870	K07816
NQ499_01875	942.538	980.13	930.032	1616.27	1438.86	1539.34	657.834	667.545	657.111	NQ499_01875	_
NQ499_01880	127.821	129.858	126.109	215.462	222.707	241.416	110.032	121.857	86.821	NQ499_01880	_
NQ499_01885	380.172	363.842	401.955	484.716	373.358	500.084	272.916	265.952	284.638	NQ499_01885	_
NQ499_01890	31.495	26.549	30.511	36.382	35.547	35.742	48.086	43.833	50.782	NQ499_01890	K00549
NQ499_01895	27.549	27.161	33.505	43.745	46.481	49.596	51.615	50.16	47.315	NQ499_01895	_
NQ499_01900	41.129	32.942	43.899	46.278	49.964	51.349	53.651	61.62	56.277	NQ499_01900	_
NQ499_01905	37.406	33.909	38.575	46.894	45.161	47.307	49.39	51.434	47.259	NQ499_01905	_
NQ499_01910	19.446	17.974	22.918	40.231	44.294	36.083	27.326	38.112	27.448	NQ499_01910	K07491
NQ499_01915	45.455	43.457	51.693	65.135	59.235	64.044	45.525	66.044	55.58	NQ499_01915	_
NQ499_01920	89.686	84.612	87.657	96.926	111.059	91.8	114.357	115.904	119.516	NQ499_01920	K07133
NQ499_01925	156.952	153.87	161.455	140.828	144.151	145.936	157.048	142.273	166.67	NQ499_01925	K07729
NQ499_01930	72.135	74.732	73.65	69.413	74.736	68.551	67.19	57.436	73.335	NQ499_01930	K06969
NQ499_01935	1306.7	1491.85	1152.29	468.618	532.399	540.107	895.957	1084.69	767.656	NQ499_01935	K00016
NQ499_01940	23.064	21.757	22.541	15.484	14.398	17.892	17.825	12.961	18.97	NQ499_01940	_
NQ499_01945	715.884	696.94	723.948	469.919	483.751	485.182	952.087	1083.31	879.471	ltrA	K00986
NQ499_01950	1585.87	1343.24	1739.13	1581.82	1518.61	1542.64	1414.94	1625.99	1514.31	NQ499_01950	_
NQ499_01955	320.678	291.762	342.089	524.354	510.59	507.02	443.538	602.949	446.307	NQ499_01955	_
NQ499_01960	2695.79	3232.7	2293.93	2189.84	2326.79	2263.94	1518.31	1382.69	1596.15	NQ499_01960	K01821
NQ499_01995	18.727	14.92	22.92	20.167	21.998	20.248	35.667	34.598	32.157	thiM	K00878
NQ499_02005	34.33	29.772	33.624	28.559	30.892	27.192	51.456	55.948	49.294	thiD	K00941
NQ499_02010	40.26	36.68	38.988	25.412	25.665	20.058	21.509	32.392	29.074	NQ499_02010	_
NQ499_02015	26.193	23.882	27.385	17.609	15.811	22.103	21.215	21.064	21.718	NQ499_02015	_
NQ499_02020	39.445	31.379	41.897	29.607	37.079	33.553	43.286	68.4	45.719	NQ499_02020	_
NQ499_02025	1061.62	1074.52	1068.03	1412.69	1240.12	1597.55	980.113	1668.69	1240.77	NQ499_02025	_
NQ499_02030	551.283	563.111	535.718	609.098	577.856	686.093	442.873	884.17	545.342	NQ499_02030	_
NQ499_02035	476.227	502.381	484.825	504.381	390.011	567.969	426.205	789.813	498.597	fabZ	K02372
NQ499_02040	348.422	342.279	359.499	448.502	346.099	524.675	333.197	598.229	415.071	fabF	K09458
NQ499_02045	255.512	243.474	267.584	346.869	272.397	425.977	285.94	501.765	320.912	fabG	K00059
NQ499_02050	305.764	306	306.794	428.173	359.056	495.534	307.681	516.255	326.835	fabD	K00645
NQ499_02055	236.831	233.275	249.261	282.755	211.534	355.173	243.949	413.529	272.239	NQ499_02055	K00459
NQ499_02060	180.524	185.28	175.308	202.782	126.464	239.792	182.539	281.211	203.664	NQ499_02060	K02371
NQ499_02065	455.227	453.713	446.09	477.659	395.055	561.764	335.92	490.842	330.197	NQ499_02065	K00648
NQ499_02070	505.515	516.172	483.685	431.877	334.716	476.192	342.244	480.765	347.985	NQ499_02070	K01962
NQ499_02075	723.802	758.043	683.648	614.436	497.272	709.298	464.699	642.291	458.996	accD	K01963
NQ499_02080	751.643	738.049	737.174	600.565	490.053	685.911	453.282	629.484	450.494	NQ499_02080	K01961
NQ499_02085	1498.03	1586.6	1451.29	947.727	863.922	1048.4	701.354	856.751	645.073	accB	K02160
NQ499_02090	4459.67	4740.8	4235.88	2499.39	2330.69	2623.22	1890.73	2098.14	1779.75	acpP	K02078
NQ499_02095	5993.45	5999.03	6058.99	3414.54	3011.41	3607.91	3212.28	3479.37	2988.2	NQ499_02095	K03523
NQ499_02100	4123.42	4597.87	3712.71	2534.44	2941.8	2637.87	3378.64	4866.76	3023.38	NQ499_02100	_
NQ499_02105	1774.35	1957.4	1572.63	1047.99	1163.56	1000.64	1408.15	1922.56	1327.73	NQ499_02105	_
NQ499_02110	835.047	839.216	836.912	1277.03	1287.76	1141.93	980.302	1076.49	960.227	NQ499_02110	_
NQ499_02115	22.451	23.347	23.494	29.063	29.645	33.073	38.59	48.712	40.497	NQ499_02115	_
NQ499_02120	159.501	169.481	154.802	106.08	113.6	108.069	126.663	134.512	138.568	NQ499_02120	K06147
NQ499_02125	420.454	371.743	463.307	454.765	476.104	427.787	557.711	667.84	801.735	NQ499_02125	_
NQ499_02130	6.54	5.607	7.933	7.171	6.332	6.581	9.376	7.094	10.655	NQ499_02130	K07495
NQ499_02135	86.96	89.293	76.229	72.293	60.681	64.209	62.534	66.375	60.393	NQ499_02135	K07240
NQ499_02140	122.052	140.004	115.009	93.114	82.027	94.75	74.23	81.661	76.113	NQ499_02140	K07240
NQ499_02145	1199.86	1200.67	1209.45	841.038	759.334	826.486	632.912	501.598	571.548	NQ499_02145	K25232
NQ499_02150	118.833	123.017	120.902	106.474	108.624	115.363	144.085	173.34	157.239	NQ499_02150	_
NQ499_02155	0.306	0	0.282	0	0.744	0.308	1.032	1.858	2.765	tnpA	K07491
NQ499_02160	105.374	107.738	103.387	85.11	85.339	87.333	179.776	153.405	189.966	NQ499_02160	_
NQ499_02165	28.926	31.688	27.367	25.186	45.179	31.606	65.035	54.34	55.58	NQ499_02165	_
NQ499_02170	41.323	43.199	48.218	45.161	52.207	49.667	73.53	70.224	72.052	NQ499_02170	K07496
NQ499_02175	26.85	23.99	28.201	24.213	32.849	23.764	46.668	41.222	42.051	NQ499_02175	K07053
NQ499_02180	37.481	41.287	37.437	24.221	27.118	29.675	42.369	56.293	45.229	NQ499_02180	_
NQ499_02185	26.956	32.288	28.065	24.28	26.269	23.998	28.805	40.152	33.301	NQ499_02185	_
NQ499_02190	728.091	715.877	737.997	614.847	501.106	674.961	408.629	255.238	446.339	NQ499_02190	_
NQ499_02195	91.565	77.075	99.901	39.154	48.153	46.175	84.218	73.476	57.79	NQ499_02195	K07486
NQ499_02200	23.048	23.357	20.079	8.535	8.14	7.459	9.816	7.189	10.191	NQ499_02200	K14415
NQ499_02205	57.755	73.427	47.288	17.951	18.578	16.537	24.69	14.646	25.148	NQ499_02205	K07074
NQ499_02210	7.305	7.525	6.719	9.395	9.272	8.559	7.354	7.169	8.974	NQ499_02210	K07482
NQ499_02215	154.039	188.207	124.581	405.223	428.585	417.4	71.186	29.721	78.306	NQ499_02215	K12373
NQ499_02220	89.025	119.322	68.494	332.89	321.664	332.766	41.115	13.781	51.255	NQ499_02220	K12373
NQ499_02225	62.105	79.342	49.632	365.454	363.642	336.205	40.206	17.076	55.442	NQ499_02225	K12373
NQ499_02230	10.91	12.586	10.213	41.597	33.896	33.425	17.692	20.119	15.699	NQ499_02230	_
NQ499_02235	23.726	24.475	22.006	7.687	9.968	10.049	64.791	54.1	61.224	NQ499_02235	_
NQ499_02240	29.844	43.591	22.524	32.97	20.452	26.184	24.947	23.222	23.811	NQ499_02240	_
NQ499_02245	116.605	103.982	126.449	113.073	115.807	113.232	173.397	144.851	156.464	NQ499_02245	_
NQ499_02250	4287.09	4069.25	4485.28	3648.88	3650.58	3709.34	5271.67	4338.05	5473.76	NQ499_02250	_
NQ499_02255	3532.32	3298.1	3752.78	2822.16	2613.63	2603.42	4293.45	3430.48	4584.22	NQ499_02255	_
NQ499_02260	9.456	11.636	11.081	141.024	110.628	114.332	11.795	11.793	12.092	NQ499_02260	K01447
NQ499_02265	1143.07	1108.73	1210.73	1212.99	1174.15	1205.72	1750.56	3913.82	1491.35	NQ499_02265	K13993
NQ499_02270	1041.59	1032.18	1092.22	1129.01	1108.08	1120.1	1580.79	3603.09	1384	NQ499_02270	K13993
NQ499_02275	316.39	292.688	351.954	468.046	469.422	463.807	937.231	1711.88	1106.27	NQ499_02275	K13993
NQ499_02280	242.773	193.933	273.412	468.284	435.822	464.074	527.356	649.323	536.376	NQ499_02280	_
NQ499_02285	140.122	123.537	157.691	66.645	78.369	74.298	133.791	127.304	98.77	NQ499_02285	K07486
NQ499_02295	121.45	113.133	127.681	188.932	187.648	179.092	185.203	273.386	176.295	NQ499_02295	K07491
NQ499_02300	164.466	153.911	154.32	218.855	250.997	216.253	205.326	288.419	179.182	NQ499_02300	_
NQ499_02305	117.965	122.263	122.801	187.798	193.504	183.765	162.787	193.994	145.702	NQ499_02305	_
NQ499_02310	445.371	403.892	488.638	660.038	682.712	735.167	422.213	493.238	447.954	NQ499_02310	_
NQ499_02315	133.321	130.682	139.835	131.2	128.953	131.629	166.921	163.365	175.295	NQ499_02315	K03484
NQ499_02320	132.714	132.413	132.892	115.512	119.435	119.232	145.886	171.583	148.86	NQ499_02320	_
NQ499_02325	134.798	115.761	143.682	107.643	110.832	126.139	168.465	147.055	162.536	murB	K00075
NQ499_02330	51.522	43.425	55.806	15.8	15.967	18.836	124.35	87.429	108.601	NQ499_02330	K00602
NQ499_02335	2.317	3.808	1.776	2.029	1.407	2.332	6.512	8.594	3.489	NQ499_02335	_
NQ499_02340	123.826	118.937	126.217	124.401	132.937	114.815	116.336	123.951	113.721	NQ499_02340	K15738
NQ499_02345	165.938	158.438	162.136	137.734	120.792	118.263	125.57	154.137	158.78	NQ499_02345	_
NQ499_02350	263.935	262.36	263.344	175.718	178.487	184.98	182.152	171.694	203.818	NQ499_02350	_
NQ499_02355	1275.24	1225.9	1315.53	1218.1	1286.36	1173.31	2440.19	2839.32	2283.38	NQ499_02355	_
NQ499_02360	23919	28969	19830.3	7519.69	7769.48	8211.58	13290.3	16844	14076	NQ499_02360	K05919
NQ499_02365	2.874	2.171	2.643	2.603	2.167	3.191	4.567	3.909	2.785	NQ499_02365	K07496
NQ499_02370	90.852	95.138	86.982	32.337	31.449	34.508	85.659	93.383	75.502	NQ499_02370	K01740
NQ499_02375	6.237	6.833	7.172	4.916	5.683	3.923	11.833	21.689	13.304	NQ499_02375	K03111
NQ499_02380	35.631	32.115	36.145	29.987	33.908	35.545	46.541	59.782	44.921	NQ499_02380	K21064
NQ499_02385	54.478	51.064	58.264	50.936	60.274	52.811	69.761	85.046	71.616	NQ499_02385	_
NQ499_02390	31.085	30.212	31.647	22.681	26.781	21.536	43.861	56.355	50.18	NQ499_02390	K03327
NQ499_02395	154.381	153.734	165.794	102.666	107.149	95.986	148.561	159.943	158.81	NQ499_02395	_
NQ499_02400	32.806	37.839	35.253	42.595	36.596	37.619	50.709	66.688	51.134	NQ499_02400	_
NQ499_02405	20	18.469	18.397	11.638	11.445	8.983	28.058	32.771	32.684	NQ499_02405	_
NQ499_02410	18.702	19.122	24.248	11.043	15.363	12.727	36.442	32.071	37.365	NQ499_02410	_
NQ499_02415	128.102	134.044	122.969	137.508	148.274	139.24	123.533	78.723	138.642	NQ499_02415	_
NQ499_02420	11.417	11.511	10.409	11.148	11.292	12.303	9.086	8.483	9.533	NQ499_02420	_
NQ499_02425	8.469	7.545	8.39	18.582	18.203	16.672	9.207	7.626	8.781	NQ499_02425	K02761
NQ499_02430	4.732	4.319	5.078	9.116	13.029	13.175	7.624	7.02	8.39	NQ499_02430	_
NQ499_02435	104.337	110.482	100.34	89.01	102.899	92.097	73.507	67.424	80.73	NQ499_02435	_
NQ499_02440	20.051	18.732	23.499	37.862	32.642	32.778	20.481	28.21	28.707	NQ499_02440	_
NQ499_02445	26.93	25.857	28.478	43.424	39.087	38.239	30.634	42.706	35.249	NQ499_02445	_
NQ499_02450	91.424	79.84	99.334	120.114	112.619	126.151	63.971	48.783	68.898	dcm	K00558
NQ499_02455	54.381	54.503	50.477	50.892	51.806	50.57	47.754	48.822	53.755	NQ499_02455	K03573
NQ499_02460	66.776	61.998	60.045	66.079	68.751	63.586	58.909	62.094	67.325	NQ499_02460	K07458
NQ499_02465	300.191	339.839	269.512	166.457	166.422	169.663	296.732	312.136	201.976	NQ499_02465	_
NQ499_02470	14.547	13.546	14.803	8.312	8.505	8.006	16.456	10.438	14.693	NQ499_02470	_
NQ499_02475	31.068	34.86	27.051	31.696	32.611	33.695	23.057	26.85	22.707	NQ499_02475	K21064
NQ499_02495	294.719	292.961	297.027	162.907	125.183	163.863	138.193	129.212	127.301	NQ499_02495	K06889
NQ499_02500	26.775	18.395	29.967	14.637	16.451	14.563	32.013	20.43	30.215	NQ499_02500	K03321
NQ499_02510	1015.59	950.309	1063.02	818.786	825.858	774.817	813.215	761.192	721.881	NQ499_02510	_
NQ499_02515	220.149	178.898	249.305	287.468	248.147	286.932	390.901	666.607	372.752	NQ499_02515	K06933
NQ499_02525	154.253	123.711	170.206	205.198	186.525	218.944	173.746	160.028	158.285	NQ499_02525	_
NQ499_02530	132.451	111.563	148.403	152.519	149.591	153.384	137.139	138.494	139.986	NQ499_02530	_
NQ499_02535	13.493	13.858	10.86	7.976	3.073	4.244	11.376	6.824	8.465	NQ499_02535	_
NQ499_02540	51.497	60.186	45.929	18.669	21.392	16.698	30.705	26.046	27.73	asnB	K01953
NQ499_02545	46.332	44.582	43.193	51.319	54.763	47.258	142.177	133.633	147.684	NQ499_02545	K07339
NQ499_02550	438.66	535.092	324.546	227.139	203.372	238.859	296.589	252.943	229.72	NQ499_02550	_
NQ499_02555	49.331	43.514	49.796	47.126	50.978	47.39	34.57	37.587	36.333	NQ499_02555	_
NQ499_02560	29.971	30.345	36.757	35.311	34.202	35.189	27.566	33.532	33.273	NQ499_02560	_
NQ499_02565	19.072	23.214	14.619	20.042	19.307	20.26	14.293	9.646	7.445	NQ499_02565	_
NQ499_02570	62.366	53.032	74.415	112.168	124.505	117.19	71.826	101.246	59.425	NQ499_02570	K02240
NQ499_02575	25.638	20.817	25.247	29.794	34.443	26.713	32.212	49.428	23.615	NQ499_02575	K02242
NQ499_02580	810.842	782.711	830.868	850.678	894.017	905.993	637.592	552.271	607.046	secA	K03070
NQ499_02585	315.033	298.38	327.478	282.253	280.55	272.663	357.769	332.601	354.787	prfB	K02836
NQ499_02590	320.772	312.789	327.088	304.11	312.445	307.661	384.059	350.336	405.478	NQ499_02590	_
NQ499_02595	2580.1	2432.13	2649.5	2356.9	2454.56	2326.71	2120.58	2536.58	2178.18	ftsE	K09812
NQ499_02600	1592.78	1603.51	1594.28	1681.34	1506.15	1529.8	1413.39	1559.56	1454.31	ftsX	K09811
NQ499_02605	135.865	119	138.218	132.573	146.415	121.611	162.236	193.799	179.735	NQ499_02605	_
NQ499_02610	2700.78	2754.59	2708.78	1911.15	1979.47	2032.62	2254.33	2073.16	2064.25	gpmI	K15633
NQ499_02615	467.836	532.439	431.684	855.548	775.103	892.636	167.842	199.296	159.243	NQ499_02615	_
NQ499_02620	589.625	676.994	514.552	1024.67	963.529	1027.26	251.162	299.93	239.887	NQ499_02620	_
NQ499_02625	1.009	0.989	1.075	1.619	2.323	1.657	1.134	0.913	1.386	NQ499_02625	_
NQ499_02630	0.651	0.713	1.796	3.077	4.743	4.584	0.366	0.329	1.306	NQ499_02630	_
NQ499_02635	74.52	53.953	89.145	35.718	35.754	43.881	65.392	61.347	49.534	NQ499_02635	K07486
NQ499_02640	134.659	138.95	134.869	129.935	115.517	155.43	168.059	126.691	150.215	NQ499_02640	_
NQ499_02645	185.427	198.128	175.082	139.62	152.02	177.658	211.608	178.093	181.536	hisC	K00817
NQ499_02650	554.801	671.057	459.814	252.5	313.979	312.095	457.441	643.06	447.225	ppaX	K06019
NQ499_02655	573.766	687.658	467.622	343.389	320.847	392.067	510.533	639.51	512.326	trxB	K00384
NQ499_02660	1202.02	1054.76	1339.88	901.001	956.095	910.8	1612.09	1894.88	1394.25	rapZ	K06958
NQ499_02665	252.268	256.088	261.725	229.8	250.041	237.904	242.739	248.676	239.12	whiA	K09762
NQ499_02670	182.061	195.506	170.218	189.427	174.607	168.156	181.102	155.689	161.1	NQ499_02670	_
NQ499_02675	921.505	895.302	946.024	2450.54	2262.88	2510.47	443.375	433.325	506.944	NQ499_02675	_
NQ499_02680	647.227	622.132	655.461	1395.61	1347.53	1369.83	385.827	388.156	376.743	NQ499_02680	_
NQ499_02685	262.881	245.943	291.607	251.042	246.963	225.48	281.73	302.303	299.969	NQ499_02685	K01929
NQ499_02690	381.305	342.348	412.125	386.887	389.594	349.549	417.271	402.4	399.899	NQ499_02690	K01921
NQ499_02695	65.324	66.656	67.581	92.94	91.037	96.027	49.589	42.914	52.012	leuA	K01649
NQ499_02700	73.201	70.36	74.282	94.043	78.598	88.64	66.363	51.354	73.237	ilvN	K01653
NQ499_02705	429.321	408.615	448.718	323.947	291.127	293.808	358.475	361.032	456.372	ilvC	K00053
NQ499_02710	80.512	72.896	85.745	71.863	65.99	75.852	76.005	55.635	77.502	leuC	K01703
NQ499_02715	60.221	62.934	59.796	60.105	55.403	67.959	61.75	50.466	62.469	leuD	K01704
NQ499_02720	61.47	59.563	62.753	56.655	51.034	60.941	55.461	44.463	54.346	leuB	K00052
NQ499_02725	115.231	121.851	107.082	80.077	73.5	81.534	95.988	78.731	95.442	ilvD	K01687
NQ499_02730	181.851	189.575	175.43	128.096	130.034	132.721	112.686	111.641	137.713	ilvB	K01652
NQ499_02735	84.496	80.402	79.424	30.461	35.964	32.277	115.788	131.638	129.384	NQ499_02735	_
NQ499_02740	78.858	83.746	78.554	37.724	40.996	36.735	96.875	109.986	100.064	NQ499_02740	K07495
NQ499_02745	1627.59	1852.51	1468.97	492.887	495.066	459.057	981.204	804.978	946.939	NQ499_02745	_
NQ499_02750	1202.29	1302.63	1113.43	357.87	291.892	307.601	742.86	588.081	709.762	NQ499_02750	_
NQ499_02755	1007.62	988.218	981.47	299.312	291.112	316.73	488.179	352.873	437.548	NQ499_02755	_
NQ499_02760	710.079	771.561	659.778	205.923	184.457	223.26	382.76	228.484	350.126	NQ499_02760	_
NQ499_02765	875.397	930.676	834.592	291.966	255.456	291.109	674.955	400.536	654.904	NQ499_02765	K12999
NQ499_02770	896.444	1053.58	796.368	535.791	351.396	442.03	866.887	516.431	945.28	NQ499_02770	K03973
NQ499_02775	78.944	83.746	78.554	37.724	40.996	36.735	96.875	109.986	100.064	NQ499_02775	K07495
NQ499_02780	84.496	80.402	79.424	30.461	35.964	32.277	116.481	131.638	129.384	NQ499_02780	_
NQ499_02785	3035.61	3566.84	2667.33	2805.3	2759.38	2602.16	3724.41	4669.64	3710.57	NQ499_02785	_
NQ499_02790	69.48	68.83	66.188	59.451	57.009	64.283	54.514	74.897	64.375	NQ499_02790	K10439
NQ499_02795	46.453	42.771	43.165	35.038	33.928	37.572	38.658	51.601	44.242	NQ499_02795	_
NQ499_02800	59.873	57.943	62.167	47.476	43.06	44.544	75.978	82.114	83.508	NQ499_02800	_
NQ499_02805	86.057	78.685	86.957	54.792	54.462	54.73	89.402	106.669	99.389	NQ499_02805	_
NQ499_02810	7.305	7.525	6.719	9.395	9.272	8.559	7.354	7.279	8.974	NQ499_02810	K07482
NQ499_02815	14.922	11.946	17.685	2436.24	2617.69	2133.07	36.776	49.637	54.727	NQ499_02815	K02744
NQ499_02820	13.354	9.937	17.151	2017.34	2292.03	1742.35	23.51	40.525	37.937	NQ499_02820	_
NQ499_02825	11.389	9.278	12.088	1419.32	1573.03	1122.12	17.728	30.279	31.511	NQ499_02825	_
NQ499_02830	16.588	13.954	18.119	2069.08	2273.37	1720.72	22.811	46.744	43.856	NQ499_02830	_
NQ499_02835	27.705	33.951	26.78	3981.15	4142.02	2922.43	36.424	75.525	90.967	NQ499_02835	_
NQ499_02840	0	0.516	0	81.068	103.262	65.78	0.883	0.795	1.104	NQ499_02840	K21064
NQ499_02845	282.606	333.586	252.421	333.545	399.069	303.948	181.918	194.552	164.656	NQ499_02845	_
NQ499_02850	229.058	228.328	232.447	202.22	203.899	198.604	317.774	394.21	356.637	NQ499_02850	_
NQ499_02860	3208.14	3118.11	3333.13	2634.88	2630.7	2972.47	3681.26	3650.98	3462.46	NQ499_02860	K00927
NQ499_02865	3136.41	3014.96	3243.66	3346.93	3317.2	3668.01	3818.72	3753.43	3544.56	tpiA	K01803
NQ499_02870	396.564	422.804	378.072	191.715	196.614	176.468	238.54	228.854	228.54	pepF	K08602
NQ499_02875	160.55	144.709	179.768	393.66	401.184	392.35	364.395	325.491	328.758	NQ499_02875	_
NQ499_02880	66.452	65.455	71.397	206.36	233.133	170.844	148.987	154.961	165.722	NQ499_02880	_
NQ499_02885	88.811	82.14	89.66	209.414	257.07	195.359	144.606	189.448	138.313	NQ499_02885	_
NQ499_02890	96.015	72.895	97.261	176.887	212.978	176.745	139.703	181.952	133.276	NQ499_02890	_
NQ499_02895	98.171	78.781	117.6	255.743	199.134	215.517	178.629	207.152	167.055	NQ499_02895	_
NQ499_02900	78.573	78.917	76.176	58.849	67.311	72.841	58.663	63.086	53.316	NQ499_02900	K03427
NQ499_02905	84.81	87.218	86.07	66.386	67.283	69.021	105.919	89.618	105.43	NQ499_02905	K01154
NQ499_02910	2.738	3.409	2.061	1.57	2.873	1.503	4.058	2.392	1.874	NQ499_02910	_
NQ499_02915	4.227	4.399	4.958	2.11	3.98	3.404	6.178	4.383	5.198	NQ499_02915	K01154
NQ499_02920	51.585	50.585	57.525	23.315	20.215	25.399	66.251	86.966	69.871	NQ499_02920	_
NQ499_02925	421.519	373.3	463.851	456.134	477.973	429.812	559.042	669.995	804.706	NQ499_02925	_
NQ499_02930	40.933	42.848	39.086	15.021	15.47	13.862	42.363	54.024	46.173	NQ499_02930	_
NQ499_02935	525.112	511.191	556.961	278.561	281.732	276.115	482.234	608.515	542.026	tnpA	K07491
NQ499_02940	197.737	201.605	201.039	89.036	94.54	90.565	209.473	258.45	210.467	NQ499_02940	K07496
NQ499_02945	314.486	326.71	311.483	184.609	201.068	181.43	438.267	513.605	432.756	NQ499_02945	K01153
NQ499_02950	7021	6945.27	7090.69	5225.32	5264.69	5553.05	5924.27	3096.03	5913.32	adhE	K04072
NQ499_02955	171.543	150.26	176.315	277.692	231.592	308.583	148.34	174.927	152.664	NQ499_02955	_
NQ499_02960	103.192	104.698	95.131	139.004	143.868	125.923	122.493	116.059	117.944	NQ499_02960	_
NQ499_02965	89.692	81.149	90.558	148.681	183.448	160.982	82.846	98.047	80.661	NQ499_02965	_
NQ499_02970	39.709	33.597	41.276	55.976	59.612	71.478	50.446	54.209	53.467	NQ499_02970	_
NQ499_02975	91.264	78.674	93.5	137.005	133.149	144.776	129.673	126.07	117.334	NQ499_02975	_
NQ499_02980	100.499	85.262	107.018	118.466	125.499	112.85	93.81	92.934	99.062	NQ499_02980	_
NQ499_02985	862.955	971.206	778.462	1042.16	842.959	864.146	771.012	1149.22	970.137	NQ499_02985	_
NQ499_02990	55.15	55.423	48.994	77.931	86.847	87.285	47.514	31.151	41.32	NQ499_02990	_
NQ499_02995	645.399	676.462	632.2	483.49	431.751	526.524	657.903	594.651	647.807	NQ499_02995	_
NQ499_03000	568.973	603.933	548.722	457.776	397.042	466.979	517.011	491.487	526.304	gltA	K00266
NQ499_03005	491.924	513.694	456.78	513.908	388.063	457.819	420.911	380.924	445.43	NQ499_03005	_
NQ499_03010	430.699	430.047	440.396	462.264	450.654	525.509	508.035	380.569	458.889	NQ499_03010	_
NQ499_03015	495.273	491.163	514.141	496.473	508.602	486.424	645.682	551.422	591.221	NQ499_03015	K15986
NQ499_03020	877.574	864.839	889.368	1458.83	1484.72	1525.99	1188.42	315.383	1192.93	NQ499_03020	_
NQ499_03025	233.006	219.55	238.685	324.591	337.363	309.445	374.797	156.274	376.218	NQ499_03025	K01267
NQ499_03030	376.006	392.074	362.193	550.151	683.708	579.125	509.072	221.09	538.861	NQ499_03030	_
NQ499_03035	1.982	2.28	1.458	2.395	3.732	2.792	2.228	3.609	2.885	NQ499_03035	K07496
NQ499_03040	205.9	181.856	238.261	184.785	178.632	179.13	211.153	173.895	252.814	NQ499_03040	K01126
NQ499_03045	139.409	126.85	143.686	150.312	149.495	113.793	131.194	122.644	159.528	NQ499_03045	K04762
NQ499_03050	176.054	175.885	166.293	132.08	152.167	138.19	130.651	141.075	163.749	NQ499_03050	K13052
NQ499_03055	78.433	68.346	82.876	46.829	44.097	48.926	81.795	84.911	83.442	NQ499_03055	_
NQ499_03060	101.046	94.171	108.065	57.053	59.543	63.139	115.456	104.957	112.019	NQ499_03060	_
NQ499_03065	98.758	99.524	100.17	50.635	56.905	57.501	121.585	109.253	116.196	NQ499_03065	_
NQ499_03070	254.543	261.687	241.424	135.228	152.203	145.27	290.389	282.101	281.629	NQ499_03070	K03648
NQ499_03075	342.2	354.375	330.081	173.262	178.82	177.21	311.31	300.917	307.055	NQ499_03075	_
NQ499_03080	834.704	827.226	854.818	463.223	490.646	463.098	1376.07	1540.26	1237.59	NQ499_03080	K00975
NQ499_03085	944.4	979.259	949.939	743.717	786.232	713.049	1396.88	1786.32	1362.81	glgD	K00975
NQ499_03090	1068.42	1092.32	1045.39	1033.61	1031.25	962.431	1365.86	2008.23	1389.1	glgA	K00703
NQ499_03095	15.834	16.077	16.341	21.103	29.088	30.704	34.298	59.379	37.213	NQ499_03095	_
NQ499_03100	468.574	505.224	435.247	262.577	269.822	343	357.01	353.339	268.213	cysS	K01883
NQ499_03105	338.041	374.398	296.934	204.385	226.841	254.838	289.899	279.399	225.162	NQ499_03105	K11145
NQ499_03110	614.211	673.035	574.075	363.538	383.756	435.461	568.195	473.271	439.282	rlmB	K03218
NQ499_03115	378.235	417.159	351.546	208.392	223.135	236.589	317.842	303.199	258.786	NQ499_03115	_
NQ499_03120	572.738	626.51	530.618	595.771	629.501	707.812	646.636	529.186	520.954	rpmG	K02913
NQ499_03125	429.596	442.372	442.571	444.984	458.753	558.749	515.591	453.591	365.903	secE	K03073
NQ499_03130	825.429	870.958	793.836	739.069	758.262	842.138	784.372	706.627	616.352	nusG	K02601
NQ499_03135	53.105	59.523	54.184	54.326	55.326	52.913	93.698	88.58	92.132	NQ499_03135	K02003
NQ499_03140	44.702	44.733	45.312	49.841	48.468	48.675	72.587	74.21	73.719	NQ499_03140	K02004
NQ499_03145	1559.87	1327.97	1736.49	3796.98	3936.62	4166.56	2388.63	1617.04	2143.47	rplK	K02867
NQ499_03150	1952.56	1720.98	2151.33	4624.32	4786.42	4721.32	2733	2039.72	2547.29	rplA	K02863
NQ499_03155	1462.29	1238.74	1659.62	3375.52	3835.4	3590.73	2546.74	1590.93	2380.7	rplJ	K02864
NQ499_03160	2496.32	1979.55	2844.51	6097.45	6283.16	6465.42	4808.73	2837.25	4230	rplL	K02935
NQ499_03165	413.863	426.582	420.048	465.252	525.045	479.524	310.245	281.509	284.839	NQ499_03165	K00564
NQ499_03170	686.619	658.04	710.815	793.445	751.278	825.338	727.37	585.198	675.289	rpoB	K03043
NQ499_03175	1336.12	1329.38	1356.63	1368.89	1369.78	1370.59	1521.57	1226.82	1405.1	rpoC	K03046
NQ499_03180	23.613	21.164	23.694	60.342	50.199	54.189	23.327	19.905	25.138	NQ499_03180	_
NQ499_03185	3332.5	2672.78	3862.96	4823.48	4167.64	5575.98	4176.13	2414.4	3966.79	rpsL	K02950
NQ499_03190	2138.53	1813.89	2427.06	2694.2	2531.71	2872.16	2862.08	1786.21	2671.45	rpsG	K02992
NQ499_03195	2769.24	2435.83	3029.07	3017.34	3021.85	3217.97	3788.91	2447.44	3540.87	fusA	K02355
NQ499_03200	14030.2	13444.7	14537.6	18356.4	18674.8	18501.9	16458.4	12122.7	15548.4	tuf	K02358
NQ499_03205	21.963	19.441	24.75	163.03	173.106	152.259	27.79	34.903	26.589	NQ499_03205	K01421
NQ499_03210	100.356	101.428	99.597	106.6	107.57	109.283	63.918	46.514	58.006	NQ499_03210	_
NQ499_03215	43418.1	42502.3	44367.1	32617.4	32078.4	33857.9	36079.2	26503.1	38437.7	NQ499_03215	K02759
NQ499_03220	29.907	30.075	29.158	33.708	30.486	36.27	34.787	28.821	29.64	NQ499_03220	K07497
NQ499_03225	16.113	13.951	20.081	20.483	19.89	17.001	21.62	17.088	20.086	NQ499_03225	_
NQ499_03230	2.013	2.205	2.396	2.737	1.87	4.051	3.993	2.515	3.922	NQ499_03230	K07497
NQ499_03235	2.488	1.968	2.415	2.178	1.511	2.086	1.243	1.817	1.11	NQ499_03235	_
NQ499_03255	1270.18	1145.77	1372.41	2572.53	2624.99	3346.34	1864.46	1017.4	1387.27	rpsJ	K02946
NQ499_03260	1053.56	925.613	1155.63	2091.95	2335.82	2518.57	1916.62	1206.51	1422.41	rplC	K02906
NQ499_03265	844.739	754.976	927.405	1778.07	2018.84	2236.9	1731.74	1117.14	1242.32	rplD	K02926
NQ499_03270	872.845	758.933	961.495	1614.2	1990.56	2136.64	1729.22	1169.12	1229.5	rplW	K02892
NQ499_03275	834.34	702.958	933.977	1500.3	1560.88	1802.75	1564.89	1049.36	1211.35	rplB	K02886
NQ499_03280	1363.66	1180.95	1507.45	2322.92	2482.94	2725.55	2621.32	1791.42	1945.33	rpsS	K02965
NQ499_03285	925.488	774.859	1024.56	1389.55	1549.85	1816.72	1798.72	1211.44	1316.44	rplV	K02890
NQ499_03290	1053.17	870.268	1194.52	1513.45	1645.07	1973.1	1996.87	1368.47	1462.55	rpsC	K02982
NQ499_03295	684.395	587.494	741.609	928.694	971.377	1210.58	1274.26	867.423	994.849	rplP	K02878
NQ499_03300	637.011	532.074	718.679	960.663	998.583	1290.48	1495.1	1009.63	1016.51	rpmC	K02904
NQ499_03305	1103.51	940.342	1226.25	1859.81	2045.06	2566.11	2343.28	1654.42	1643.54	rpsQ	K02961
NQ499_03310	838.22	736.434	928.616	1129.37	1181.12	1435.6	1655.34	1125.54	1255.45	rplN	K02874
NQ499_03315	615.517	503.554	690.694	882.946	927.016	1184.24	1146.3	801.761	826.78	rplX	K02895
NQ499_03320	1573.72	1401.3	1704.11	2139.57	2328.42	2652.79	2650.96	1940.91	1862.56	rplE	K02931
NQ499_03325	1624.26	1375.57	1877.2	2605.41	2760.97	3183.42	3469.8	2518.11	2409.03	NQ499_03325	K02954
NQ499_03330	1592.19	1456.12	1708.14	2249.47	2778.84	2875.49	3051.52	2276.83	2085.17	rpsH	K02994
NQ499_03335	1121.85	1024.75	1224.67	1803.27	2036.94	2308.08	2171.84	1588.16	1432.11	rplF	K02933
NQ499_03340	1088.29	939.598	1222.7	1678.56	2046.37	2100.32	1989.31	1396.96	1379.9	rplR	K02881
NQ499_03345	1264.66	1160.23	1341.43	1909.05	2160.93	2302.45	2289.54	1619.96	1716.12	rpsE	K02988
NQ499_03350	954.367	870.153	1006.96	1552.91	1736.26	1858.21	1883.22	1328.97	1442.49	rpmD	K02907
NQ499_03355	1178.41	1056.87	1283.29	1812.86	1872.75	2157.72	2131.5	1396.46	1648.37	rplO	K02876
NQ499_03360	2669.3	2506.78	2832.83	3155.58	3713.95	3610.68	3404.43	2254.97	2850.15	secY	K03076
NQ499_03365	3662.02	3345.27	3855.56	4358.69	4782.07	4787.28	4725.28	3027.04	3775.76	NQ499_03365	K00939
NQ499_03370	1392.79	1235.77	1499.57	1584.88	1922.77	1813.9	1956.93	1406.62	1403.08	map	K01265
NQ499_03375	1007.73	889.669	1130.16	1361.76	1581.62	1844.25	1906.46	1465.78	1339.44	infA	K02518
NQ499_03380	1384.32	1223.43	1548.4	1711.8	1690.93	2199.74	3127.07	2089.99	2316.18	rpmJ	K02919
NQ499_03385	1388.05	1236.34	1518.84	1602.76	1963.54	2019.02	2518.4	1853.24	1821.26	rpsM	K02952
NQ499_03390	1787.7	1547.82	1973.88	2069.63	2527.74	2440.2	2848.69	2062.98	2179.15	rpsK	K02948
NQ499_03395	2096.33	1937.9	2251.88	2379.61	2861.37	2630.15	3234.8	2444.3	2569.22	NQ499_03395	K03040
NQ499_03400	3686.63	3495.74	3891.14	4709.84	4610.88	4599.32	5501.12	3803.44	4548.1	rplQ	K02879
NQ499_03405	9183.97	8710.43	9652.24	4431.06	4317.58	3608.12	6976.01	10882.6	7271.99	NQ499_03405	_
NQ499_03410	7074.51	7318.86	6892.68	3684.58	3704.28	3080.7	6167.85	9588.89	6362.97	NQ499_03410	_
NQ499_03415	390.326	373.785	418.76	267.985	331.603	277.326	232.8	268.713	227.295	NQ499_03415	_
NQ499_03420	96.327	92.854	96.127	70.841	60.479	89.277	50.734	58.634	41.477	NQ499_03420	_
NQ499_03425	112.482	114.886	112.795	131.682	131.57	146.681	99.113	97.181	76.666	NQ499_03425	K16786
NQ499_03430	104.326	112.533	103.724	107.642	100.576	120.807	94.707	98.171	78.573	NQ499_03430	K16787
NQ499_03435	151.673	158.693	147.057	129.783	128.601	146.723	140.057	141.681	122.878	NQ499_03435	K16785
NQ499_03440	174.699	182.544	168.263	149.688	135.906	157.896	180.528	172.297	160.008	truA	K06173
NQ499_03445	186.589	196.368	175.001	146.277	137.063	163.084	179.473	160.494	159.256	NQ499_03445	K04486
NQ499_03450	3289.6	2802.25	3737.55	5666.62	5368.57	5935.19	4311.55	2773.49	4051.04	rplM	K02871
NQ499_03455	5292.51	4646.72	5808.55	6933.52	6461.55	6957.1	6118.07	3661.48	5558.27	rpsI	K02996
NQ499_03460	32.03	21.634	35.72	36.971	36.087	39.249	49.998	46.5	47.474	NQ499_03460	K07090
NQ499_03465	8.35	5.426	9.242	13.087	11.003	12.96	22.591	12.884	25.568	aguB	K12251
NQ499_03470	4.391	3.084	6.214	6.981	5.335	7.139	14.936	11.39	17.066	aguA	K10536
NQ499_03475	6.077	3.873	6.911	9.869	9.127	8.896	19.252	12.406	17.633	nspC	K13747
NQ499_03480	4.723	3.341	5.52	10.959	10.279	8.713	16.148	12.44	20.64	NQ499_03480	K00290
NQ499_03485	2.456	2.058	3.588	5.921	3.335	4.362	9.258	10.377	12.182	speE	K00797
NQ499_03490	2.641	1.587	3.292	7.073	4.968	5.059	11.302	5.947	11.289	NQ499_03490	K01585
NQ499_03495	67.004	61.38	76.235	127.817	104.086	103.615	58.264	71.32	49.679	NQ499_03495	_
NQ499_03500	32.109	31.963	33.644	53.253	61.732	53.108	36.096	43.353	36.853	NQ499_03500	_
NQ499_03505	100.609	98	111.588	131.665	154.038	135.893	151.397	195.394	126.83	NQ499_03505	K01222
NQ499_03510	36.233	30.507	38.836	27.69	30.192	32.245	21.544	21.506	20.138	NQ499_03510	K01462
NQ499_03515	486.371	619.218	361.033	667.655	733.024	519.705	332.82	208.198	286.233	NQ499_03515	K01534
NQ499_03520	365.681	456.401	281.169	499.074	505.433	410.743	313.722	163.764	241.477	NQ499_03520	_
NQ499_03525	577.811	724.289	456.119	812.694	800.162	682.243	361.619	217.648	282.117	NQ499_03525	K21903
NQ499_03530	673.962	809.18	557.535	398.452	455.149	425.874	484.919	733.499	442.024	NQ499_03530	_
NQ499_03535	679.235	825.517	580.654	407.832	458.354	446.591	500.487	708.077	462.503	NQ499_03535	_
NQ499_03540	892.043	996.814	773.586	567.143	546.503	524.805	361.474	447.445	328.46	NQ499_03540	_
NQ499_03545	297.971	317.486	288.909	220.623	218.581	223.041	373.297	326.339	395.057	deoC	K01619
NQ499_03565	53.93	75.191	41.231	19.136	21.271	25.375	63.776	87.142	83.658	NQ499_03565	_
NQ499_03575	20.069	24.733	19.229	12.156	14.56	10.66	21.934	32.918	24.691	NQ499_03575	_
NQ499_03580	46.962	47.398	49.01	36.782	37.089	32.389	49.077	59.012	52.896	NQ499_03580	K07482
NQ499_03585	251.958	255.785	243.425	254.734	250.845	236.25	174.519	142.679	176.751	NQ499_03585	_
NQ499_03590	84.333	90.444	74.236	54.324	57.576	51.008	73.757	83.429	98.953	galT	_
NQ499_03595	62.107	72.188	52.629	38.67	47.675	40.48	59.098	68.883	72.524	NQ499_03595	K01785
NQ499_03600	66.812	75.094	61.455	38.757	39.409	35.368	59.153	74.908	78.109	NQ499_03600	_
NQ499_03605	259.976	257.743	252.714	240.72	280.242	238.782	269.097	298.248	293.704	galE	K01784
NQ499_03610	107.612	107.983	104.923	110.368	97.261	105.267	146.62	166.329	171.526	NQ499_03610	K07473
NQ499_03615	46.833	63.806	44.888	54.59	56.893	45.152	78.308	82.007	72.289	NQ499_03615	K19092
NQ499_03620	334.917	313.226	349.446	203.811	199.583	176.41	327.424	250.799	327.804	NQ499_03620	_
NQ499_03625	24.794	22.175	24.569	12.964	14.551	12.536	36.624	43.375	29.214	NQ499_03625	K07497
NQ499_03630	39.011	37.038	31.896	21.256	23.169	20.648	62.696	85.354	60.331	NQ499_03630	_
NQ499_03635	88.156	95.566	84.889	55.968	45.179	50.058	82.068	88.399	77.731	NQ499_03635	_
NQ499_03640	10.087	9.843	11.072	11.045	9.268	10.407	11.197	13.848	12.252	NQ499_03640	K01190
NQ499_03645	65.446	62.043	67.53	72.079	69.056	68.186	75.929	87.419	74.954	NQ499_03645	_
NQ499_03650	57.961	58.015	55.614	59.307	67.901	57.237	53.789	65.67	61.67	NQ499_03650	K07496
NQ499_03655	50.178	42.843	47.512	41.873	46.614	38.617	73.828	91.064	85.917	NQ499_03655	_
NQ499_03660	45.08	39.781	47.224	38.16	41.072	34.026	71.792	98.8	82.955	NQ499_03660	_
NQ499_03665	30.481	29.021	32.177	29.558	28.952	29.029	51.168	57.63	60.06	NQ499_03665	K14155
NQ499_03685	13.193	14.213	13.94	10.083	9.007	10.644	6.374	8.713	9.302	NQ499_03685	K07482
NQ499_03690	422.559	431.475	415.802	373.422	352.005	356.215	268.237	258.51	272.622	NQ499_03690	K21071
NQ499_03695	7.414	7.644	6.719	9.28	9.537	8.559	7.477	7.279	8.974	NQ499_03695	K07482
NQ499_03700	22.21	18.482	24.947	22.89	22.57	25.038	24.487	24.41	32.582	NQ499_03700	K08159
NQ499_03705	2107.51	2229.09	2008.85	1736.46	1666.17	1657.09	2090.38	2115.12	2124.53	nifJ	K03737
NQ499_03710	573.086	713.568	454.118	246.257	209.384	258.825	356.349	449.899	325.815	NQ499_03710	_
NQ499_03715	1559.56	1663.18	1460.14	610.825	588.635	592.384	1055.02	967.28	1048.91	NQ499_03715	K02503
NQ499_03720	1667.18	1635.24	1701.18	1274.12	1332.99	1306.57	1400.67	1099.49	1269.39	NQ499_03720	_
NQ499_03725	1268.44	1208.46	1327.28	938.461	948.956	962.96	1012.89	766.288	975.231	NQ499_03725	_
NQ499_03730	678.149	742.067	616.037	465.343	488.304	660.402	412.509	244.719	333.025	sufC	K09013
NQ499_03735	542.682	586.637	491.414	371.611	450.429	516.868	425.194	269.424	347.76	NQ499_03735	_
NQ499_03740	700.783	748.851	657.821	466.566	495.521	553.887	638.824	419.931	495.507	NQ499_03740	_
NQ499_03745	943.921	977.915	896.617	505.914	561.477	614.406	941.166	712.888	782.102	NQ499_03745	K04488
NQ499_03750	1171.5	1287	1075.87	751.626	824.598	843.534	1073.79	727.888	852.893	sufB	K09014
NQ499_03755	117.395	125.516	112.518	100.664	101.825	104.44	68.361	34.912	50.668	NQ499_03755	K01934
NQ499_03760	341.531	348.388	338.343	317.696	312.741	333.55	235.607	201.789	216.159	NQ499_03760	_
NQ499_03765	394.045	365.378	422.521	705.245	631.975	682.473	218.996	300.437	216.645	NQ499_03765	_
NQ499_03800	18.483	14.173	21.737	327.272	320.763	337.48	28.941	19.364	22.13	NQ499_03800	_
NQ499_03805	1457.05	1360.9	1514.43	1021.32	1161.17	1016.5	1953.12	2079.22	1758.07	NQ499_03805	K01810
NQ499_03810	1735.57	1560.62	1864.38	1096.44	1307.69	1146.76	2508.89	2432.75	2426.07	NQ499_03810	K07570
NQ499_03815	106.259	128.691	89.052	101.735	87.49	83.768	110.825	45.383	137.467	NQ499_03815	_
NQ499_03820	3553.24	3211.65	3914.02	7303.73	6270.31	7074.72	1716.95	1508.1	1259.6	NQ499_03820	_
NQ499_03825	44.352	39.461	49.353	92.417	89.097	86.44	60.317	73.642	51.358	metK	K00789
NQ499_03830	2066.39	1914.16	2182.07	2688.86	2665.62	2123.49	5232.93	6283.76	5149.2	raiA	K05808
NQ499_03835	42.785	40.319	45.954	43.144	44.55	45.599	42.57	32.929	35.209	NQ499_03835	K07139
NQ499_03840	1.528	1.674	1.271	1.453	2.386	2.05	1.717	1.987	1.168	NQ499_03840	_
NQ499_03845	1.948	2.591	2.688	3.582	1.944	2.52	2.112	3.026	2.444	NQ499_03845	_
NQ499_03850	216.856	210.703	222.303	213.911	228.693	231.253	210.292	132.514	197.367	leuS	K01869
NQ499_03855	3.999	5.111	1.839	3.502	4.048	2.683	2.248	2.023	2.007	NQ499_03855	_
NQ499_03860	4.226	5.144	1.296	3.454	2.852	1.89	1.584	1.9	2.357	NQ499_03860	_
NQ499_03865	1.235	1.476	0.826	2.95	1.091	1.921	0.757	1.022	1.127	NQ499_03865	_
NQ499_03870	348.159	350.698	363.934	397.8	467.374	404.398	363.087	409.35	380.923	NQ499_03870	_
NQ499_03875	68.342	82.701	57.38	67.223	97.503	65.979	66.107	71.14	57.031	NQ499_03875	_
NQ499_03880	14.693	12.776	15.542	22.966	15.283	21.995	9.807	8.824	12.996	NQ499_03880	K03327
NQ499_03885	9.343	8.857	8.924	8.874	6.984	7.052	8.887	9.814	11.722	NQ499_03885	K18349
NQ499_03890	8.623	10.06	8.55	10.238	10.475	6.537	10.827	12.687	11.016	NQ499_03890	K18350
NQ499_03895	6.182	6.951	3.442	5.3	2.767	3.275	6.035	7.076	7.348	NQ499_03895	_
NQ499_03900	82.646	83.235	68.05	85.446	85.825	74.454	65.934	95.061	76.934	NQ499_03900	_
NQ499_03905	68.626	59.819	61.766	52.729	66.783	57.554	82.953	80.241	83.325	NQ499_03905	_
NQ499_03910	24.675	25.077	24.337	26.866	26.003	29.919	44.114	43.303	43.864	NQ499_03910	_
NQ499_03915	233.354	222.513	240.217	165.872	164.625	164.819	243.882	197.32	237.122	NQ499_03915	_
NQ499_03920	449.222	471.664	434.907	227.904	241.119	232.217	366.985	214.123	362.591	NQ499_03920	_
NQ499_03925	61.468	71.863	61.766	58.079	45.807	50.944	105.682	59.565	96.953	NQ499_03925	_
NQ499_03930	113.698	121.674	113.81	56.225	67.61	65.385	153.593	181.213	157.757	NQ499_03930	_
NQ499_03935	99.811	97.5	102.042	52.442	46.724	56.942	147.937	161.09	145.17	NQ499_03935	_
NQ499_03940	32.513	23.438	36.08	37.031	35.675	29.976	32.777	25.886	27.581	NQ499_03940	K07486
NQ499_03945	13.774	15.457	14.524	15.887	10.203	7.776	15.485	11.894	10.116	NQ499_03945	_
NQ499_03950	7.379	5.659	10.86	9.305	11.653	6.684	10.784	8.957	8.888	NQ499_03950	_
NQ499_03955	61.086	69.542	55.087	49.717	35.649	36.765	77.423	79.965	82.353	NQ499_03955	_
NQ499_03960	33.594	27.79	33.999	15.412	15.529	16.954	28.296	30.874	20.888	NQ499_03960	K07486
NQ499_03965	114.858	132.025	99.018	284.816	282.151	286.752	83.226	77.463	83.122	NQ499_03965	K12373
NQ499_03970	3500.66	3457.93	3527.94	2131.74	1724.71	2155.31	1463.77	1740.67	1365.36	NQ499_03970	_
NQ499_03975	18.137	14.748	20.811	15.522	11.812	20.888	16.185	25.345	20.082	rpiA	K01807
NQ499_03980	42.614	42.156	45.493	38.131	39.689	37.038	37.308	44.935	41.088	NQ499_03980	_
NQ499_03985	93.956	97.843	91.357	106.654	111.319	79.234	87.04	96.066	95.762	NQ499_03985	_
NQ499_03990	27.371	25.891	26.719	15.222	16.301	17.264	26.312	24.37	24.259	NQ499_03990	K07487
NQ499_03995	39.841	32.479	45.85	76.721	78.113	66.763	52.495	40.488	50.219	NQ499_03995	_
NQ499_04000	4326.85	3760.61	4837.6	7905.02	8196.18	8185.85	6053.02	4625.51	5751.58	rpsD	K02986
NQ499_04005	79.746	81.271	76.909	46.471	46.97	49.369	85.029	128.333	84.652	NQ499_04005	K23518
NQ499_04010	71.252	72.229	66.517	34.004	34.512	39.905	86.076	116.486	79.752	NQ499_04010	K07126
NQ499_04015	90.532	90.882	98.942	38.783	43.685	48.571	169.503	231.016	156.094	NQ499_04015	_
NQ499_04020	30.923	28.483	33.568	24.786	23.238	25.233	25.889	28.461	26.75	NQ499_04020	K03327
NQ499_04025	203.059	204.135	205.293	135.428	123.468	134.353	188.773	183.675	183.614	NQ499_04025	K06286
NQ499_04030	135.2	130.071	139.102	102.2	103.578	103.035	113.867	101.246	111.737	NQ499_04030	K04487
NQ499_04035	175.028	166.323	191.097	161.723	165.57	161.137	182.439	144.257	167.156	thiI	K03151
NQ499_04050	343.784	374.43	326.457	266.162	287.153	263.848	245.167	259.177	244.188	NQ499_04050	_
NQ499_04055	63.52	62.549	65.618	28.46	32.223	29.504	71.407	76.115	62.216	NQ499_04055	K07497
NQ499_04060	37.537	39.858	43.159	18.684	16	23.362	42.012	44.631	40.982	NQ499_04060	K07483
NQ499_04065	606.614	632.482	585.523	401.546	401.031	427.786	521.169	585.668	560.642	NQ499_04065	K01515
NQ499_04070	131.517	134.403	132.74	85.099	101.642	100.556	96.215	88.517	99.905	NQ499_04070	_
NQ499_04075	662.373	669.792	651.211	555.512	581.761	598.369	764.458	721.149	665.113	NQ499_04075	_
NQ499_04080	197.299	194.761	190.755	172.427	167.642	167.893	143.797	158.329	139.064	mnmA	K00566
NQ499_04085	130.366	131.277	127.099	100.707	89.259	94.682	129.307	139.657	135.852	NQ499_04085	K03581
NQ499_04090	451.748	450.725	454.828	366.286	339.001	358.881	367.185	335.689	376.496	NQ499_04090	K03324
NQ499_04095	201.004	178.832	221.455	165.299	163.827	183.241	214.307	182.303	205.286	alaS	K01872
NQ499_04100	794.268	853.251	759.756	631.661	583.131	654.271	881.001	1012.92	848.354	NQ499_04100	_
NQ499_04105	404.439	413.834	378.751	331.682	368.129	389.326	457.29	581.048	454.779	ruvX	K07447
NQ499_04110	353.159	360.468	363.558	422.978	362.551	441.285	436.579	462.121	471.612	NQ499_04110	_
NQ499_04115	306.29	313.768	308.569	363.255	329.882	365.258	379.925	379.414	367.256	NQ499_04115	K07404
NQ499_04120	94.779	92.773	98.119	140.495	128.709	135.037	81.429	82.142	84.643	mltG	K07082
NQ499_04125	104.928	92.533	108.44	122.182	114.671	127.004	99.511	88.927	95.154	NQ499_04125	_
NQ499_04130	126.392	117.078	130.373	133.524	142.423	141.423	145.565	118.047	135.781	NQ499_04130	_
NQ499_04135	165.788	154.91	169.358	146.099	148.311	149.494	189.491	150.159	183.514	NQ499_04135	K08303
NQ499_04140	180.121	182.155	172.954	157.281	174.377	167.144	210.931	227.799	200.837	udk	K00876
NQ499_04145	599.443	593.295	611.959	958.847	961.633	934.149	667.192	616.287	627.084	greA	K03624
NQ499_04150	87.238	95.925	83.26	78.576	63.745	77.233	64.15	67.676	74.396	NQ499_04150	_
NQ499_04155	35.865	29.552	35.715	40.31	41.864	35.937	33.306	31.705	35.53	NQ499_04155	K05833
NQ499_04160	32.066	32.922	27.52	28.62	29.5	26.735	25.489	27.278	28.819	NQ499_04160	K05832
NQ499_04165	26.227	24.666	26.713	22.72	17.407	23.047	18.121	20.447	21.316	NQ499_04165	K01989
NQ499_04170	2212.67	2215.09	2219.47	1801.14	1992.53	1847.12	2117.78	2290.45	1877.54	NQ499_04170	_
NQ499_04175	264.468	222.191	307.31	621.536	597.457	563.019	488.152	467.322	485.076	glmS	K00820
NQ499_04180	7.556	4.915	7.819	8.933	10.327	6.654	6.636	6.21	6.636	NQ499_04180	_
NQ499_04185	421.519	373.429	464.069	455.636	477.973	430.17	559.708	669.756	804.35	NQ499_04185	_
NQ499_04190	22.086	18.927	25.067	25.268	23.152	28.681	20.223	15.315	15.912	NQ499_04190	_
NQ499_04195	7.697	7.988	10.807	15.752	14.272	11.824	10.475	7.376	8.946	NQ499_04195	_
NQ499_04200	12.324	11.913	14.004	22.601	16.44	18.483	17.658	15.156	15.524	NQ499_04200	_
NQ499_04205	16.205	13.758	17.514	23.415	19.686	17.532	23.682	20.9	19.925	NQ499_04205	_
NQ499_04210	11.093	10.111	11.761	16.551	13.784	18.663	22.751	18.673	20.229	NQ499_04210	_
NQ499_04215	25.674	20.625	30.138	34.174	33.268	41.095	53.326	44.768	52.276	NQ499_04215	_
NQ499_04220	17.049	17.727	15.151	10.324	9.829	12.214	32.16	41.215	26.105	NQ499_04220	_
NQ499_04225	24.794	22.175	24.569	12.964	14.551	12.536	36.624	43.375	29.094	NQ499_04225	K07497
NQ499_04230	334.584	314.321	349.139	203.811	199.583	176.074	327.424	250.799	327.804	NQ499_04230	_
NQ499_04235	26.996	25.856	25.525	14.342	14.84	17.227	18.225	19.603	17.787	NQ499_04235	K07487
NQ499_04240	51.451	43.789	54.655	50.803	61.683	53.819	108.999	118.57	103.151	NQ499_04240	_
NQ499_04245	62.566	58.153	69.15	50.99	52.373	51.489	126.441	154.126	144.048	NQ499_04245	K01051
NQ499_04250	731.845	689.968	757.517	605.852	623.889	578.762	466.644	428.106	453.115	NQ499_04250	K00925
NQ499_04255	53.357	58.699	47.408	87.801	70.334	85.916	35.223	26.412	32.589	NQ499_04255	K16789
NQ499_04260	108.143	100.649	117.669	100.706	101.467	114.807	74.87	53.806	64.643	NQ499_04260	K07586
NQ499_04265	225.474	213.884	236.478	217.118	206.862	215.192	172.409	205.633	191.797	tsaE	K06925
NQ499_04270	230.755	238.89	223.167	213.033	211.732	218.847	188.345	187.892	188.906	tsaB	K14742
NQ499_04275	331.434	332.999	347.817	271.843	274.378	296.806	314.677	327.814	313.92	rimI	K03789
NQ499_04280	467.88	452.145	478.385	356.382	396.843	378.098	437.05	438.651	438.947	tsaD	K25706
NQ499_04285	400.546	373.725	398.485	325.172	328.514	324.379	387.835	356.563	379.469	NQ499_04285	K01926
NQ499_04290	743.637	751.92	741.193	640.169	584.791	608.593	761.259	693.588	738.062	asnS	K01893
NQ499_04295	168.938	171.848	162.261	95.422	91.962	86.844	165.516	185.641	175.494	NQ499_04295	_
NQ499_04300	402.631	385.763	433.643	240.151	281.226	257.207	388.192	323.404	354.63	NQ499_04300	K00018
NQ499_04305	321.333	290.864	350.599	196.378	198.55	188.383	377.697	319.27	324.234	NQ499_04305	_
NQ499_04310	277.671	247.134	310.414	175.989	183.044	184.775	309.314	252.159	270.108	NQ499_04310	K05896
NQ499_04315	417.007	398.911	447.629	286.331	271.128	280.343	505.568	408.026	488.674	scpB	K06024
NQ499_04320	8.103	4.438	10.434	11.069	11.812	6.523	10.019	9.016	13.826	NQ499_04320	_
NQ499_04325	5.102	5.03	9.854	7.505	7.437	8.215	8.603	5.677	8.705	NQ499_04325	_
NQ499_04330	1053.91	1208.02	929.829	887.85	1058.34	1062.36	408.486	380.69	315.364	NQ499_04330	_
NQ499_04335	191.65	187.19	199.501	299.036	326.432	318.534	106.718	93.993	102.908	NQ499_04335	_
NQ499_04340	201.783	190.564	216.564	269.997	290.064	301.506	212.601	151.019	166.076	NQ499_04340	K06178
NQ499_04345	2134.09	2396.91	1888.25	1976.88	1154.59	1492.2	1966.02	1769.76	2302.34	NQ499_04345	K05337
NQ499_04350	263.333	259.848	258.616	302.475	288.155	328.619	262.099	272.314	236.664	NQ499_04350	_
NQ499_04355	110.507	112.863	117.813	117.499	119.706	132.1	139.361	137.883	116.362	cmk	K00945
NQ499_04360	234.764	227.69	240.526	253.47	262.741	280.999	298.327	265.659	237.828	der	K03977
NQ499_04365	0.566	0.62	0	0	0	0	0	0	0	NQ499_04365	_
NQ499_04370	107.193	98.951	111.756	52.053	53.846	50.295	198.024	290.545	194.447	NQ499_04370	_
NQ499_04375	146.184	148.227	146.895	118.19	113.798	107.407	241.175	463.256	219.237	ucpA	_
NQ499_04380	3290.37	3359.85	3246.2	2362.65	2464.93	2280.62	2844.2	2311.01	2595.94	ptsP	K08483
NQ499_04385	1318.11	1482.9	1198.4	249.33	285.972	241.682	795.235	723.617	630.998	nagB	K02564
NQ499_04390	28.999	35.965	24.959	29.493	26.672	21.679	29.805	36.143	33.889	NQ499_04390	K01129
NQ499_04395	130.966	131.321	135.403	149.971	134.881	138.978	117.248	124.865	112.638	metA	K00651
NQ499_04400	37.979	38.334	41.306	50.828	46.427	45.794	54.912	70.673	65.213	NQ499_04400	_
NQ499_04405	13.519	13.133	10.558	13.402	13.015	6.674	15.485	18.32	20.995	NQ499_04405	_
NQ499_04410	191.451	163.837	214.634	556.738	537.687	500.38	346.912	428.353	369.109	NQ499_04410	K07260
NQ499_04415	24.006	26.69	24.388	28.112	33.37	30.77	30.074	34.068	26.852	NQ499_04415	_
NQ499_04420	68.563	60.419	74.08	64.072	74.07	63.144	109.593	169.929	102.677	NQ499_04420	K01223
NQ499_04425	13.364	13.29	15.256	16.134	13.241	13.449	15.875	14.381	13.509	thiC	K03147
NQ499_04430	482.654	497.091	480.125	240.704	253.322	241.38	300.825	281.599	277.068	NQ499_04430	K01223
NQ499_04435	77.204	67.623	79.305	126.161	127.874	115.691	90.805	135.893	88.929	NQ499_04435	_
NQ499_04440	51.046	53.741	49.189	90.795	88.587	78.282	74.773	118.247	62.77	NQ499_04440	_
NQ499_04445	453.516	507.73	420.401	49.97	45.659	42.423	163.872	78.138	165.909	NQ499_04445	_
NQ499_04450	6.933	6.38	8.418	5.246	5.727	8.931	4.677	5.05	4.176	NQ499_04450	_
NQ499_04455	85.051	90.146	77.658	79.173	70.106	72.508	40.046	42.701	37.902	NQ499_04455	K00375
NQ499_04460	199.336	184.591	226.09	274.941	248.136	289.386	102.054	99.843	91.121	NQ499_04460	_
NQ499_04465	17.918	16.586	18.731	15.146	15.02	15.371	16.723	19.194	17.785	NQ499_04465	K03491
NQ499_04470	14.822	15.253	13.634	15.576	14.46	17.177	11.109	11.359	12.398	NQ499_04470	_
NQ499_04475	50.043	46.929	53.005	27.488	24.869	20.603	22.161	18.791	27.778	NQ499_04475	K02759
NQ499_04480	48.593	55.747	48.568	35.784	26.494	33.116	30.539	32.511	36.485	NQ499_04480	K02760
NQ499_04485	57.363	54.897	57.932	34.472	37.319	32.832	34.025	31.35	33.2	NQ499_04485	K02761
NQ499_04490	71.959	77.788	69.685	37.684	33.178	38.719	41.381	37.476	39.094	NQ499_04490	_
NQ499_04495	8.317	6.975	9.443	6.145	6.314	5.754	6.135	4.864	6.913	NQ499_04495	K01444
NQ499_04500	15.057	12.278	14.475	10.35	10.452	12.989	8.782	7.444	10.682	NQ499_04500	_
NQ499_04505	13.049	13.745	13.85	11.603	11.381	8.924	12.601	11.338	12.594	NQ499_04505	K06201
NQ499_04510	16.223	19.449	11.825	11.258	11.155	9.55	11.355	8.05	11.675	NQ499_04510	_
NQ499_04515	91.613	100.928	82.235	62.131	64.565	62.25	139.069	123.296	126.91	NQ499_04515	_
NQ499_04520	121.439	131.581	110.151	77.605	76.397	84.629	134.215	137.708	122.86	NQ499_04520	_
NQ499_04525	132.774	148.327	126.756	88.13	95.86	93.599	115.739	138.048	109.653	NQ499_04525	_
NQ499_04530	204.616	220.499	166.14	144.278	132.786	148.238	206.045	221.135	194.006	NQ499_04530	_
NQ499_04535	2.147	2.058	0.74	1.128	0.978	0.81	0.905	2.714	1.885	NQ499_04535	_
NQ499_04540	58.22	50.901	67.573	61.758	60.239	63.952	58.222	55.547	67.838	NQ499_04540	_
NQ499_04545	1.148	1.078	0.905	0	0.996	0.66	0.737	1.659	0.165	NQ499_04545	_
NQ499_04550	1.156	1.025	1.215	0.752	0.334	0.941	1.299	1.781	1.105	NQ499_04550	_
NQ499_04555	0.902	0.741	1.52	0.158	1.187	0.907	1.182	3.192	2.338	NQ499_04555	_
NQ499_04560	2.267	2.083	3.229	1.768	2.132	1.546	3.042	3.995	3.597	NQ499_04560	_
NQ499_04565	0.254	0	0.233	0	0	0.255	0	0.256	0	NQ499_04565	_
NQ499_04570	42.796	36.396	43.851	88.975	101.741	70.485	36.004	27.556	42.863	NQ499_04570	K03310
NQ499_04575	54.947	56.369	57.999	62.236	72.222	53.939	29.746	36.902	35.6	NQ499_04575	_
NQ499_04580	66.255	68.534	61.58	48.518	36.458	47.86	42.561	45.77	38.465	NQ499_04580	_
NQ499_04585	79.947	72.082	83.04	62.495	63.315	68.375	70.204	54.603	62.683	NQ499_04585	K03327
NQ499_04590	5.51	6.568	3.726	8.514	10.434	7.991	1.457	3.278	4.229	NQ499_04590	_
NQ499_04595	35.267	38.374	29.818	37.185	36.351	41.348	28.032	31.11	30.631	NQ499_04595	_
NQ499_04600	42.76	42.316	39.167	134.235	142.086	127.473	32.114	66.335	35.526	NQ499_04600	_
NQ499_04605	111.362	111.866	117.251	156.619	155.703	149.431	63.618	64.613	66.223	NQ499_04605	_
NQ499_04610	26.461	30.179	25.173	38.472	40.512	38.486	16.707	13.933	14.19	NQ499_04610	K02654
NQ499_04615	86.05	88.257	85.24	121.427	128.313	117.243	83.021	110.669	83.144	NQ499_04615	K07478
NQ499_04620	97.073	105.001	88.165	139.007	138.123	145.432	99.779	131.088	90.317	NQ499_04620	_
NQ499_04625	101.152	106.872	95.52	91.378	102.8	96.916	54.331	54.158	55.002	NQ499_04625	_
NQ499_04630	181.543	175.35	187.807	156.862	150.316	141.466	203.039	278.509	198.648	NQ499_04630	K21071
NQ499_04635	295.433	297.126	306.194	238.925	256.51	226.202	325.584	442.601	309.774	ppk1	K00937
NQ499_04640	126.466	129.014	125.037	1354.72	1397.95	1165.82	143.136	462.498	179.303	NQ499_04640	_
NQ499_04645	11.38	10.729	10.983	13.919	9.972	14.457	7.865	11.323	9.737	NQ499_04645	K03327
NQ499_04650	17.413	15.659	18.885	21.575	13.892	20.924	14.316	12.356	14.608	NQ499_04650	_
NQ499_04655	77.052	86.187	66.227	52.905	54.584	51.757	48.482	53.847	51.077	NQ499_04655	K19082
NQ499_04660	55.309	65.047	46.314	37.812	41.859	35.829	42.595	37.684	40.201	NQ499_04660	K19081
NQ499_04665	230.952	257.116	207.327	60.587	61.112	63.449	125.59	99.791	128.366	NQ499_04665	K19083
NQ499_04670	168.035	186.808	148.542	44.93	40.735	44.222	89.614	62.794	88.21	NQ499_04670	K19084
NQ499_04675	115.177	120.944	113.683	151.916	141.596	140.562	96.579	114.092	106.404	NQ499_04675	K01424
NQ499_04680	14.688	18.236	13.15	16.464	11.896	12.811	16.292	19.216	17.495	NQ499_04680	_
NQ499_04685	165.586	139.348	190.049	182.039	151.134	183.96	132.749	62.179	119.266	NQ499_04685	_
NQ499_04690	194.116	192.25	191.457	105.074	107.216	95.496	302.81	322.014	295.973	NQ499_04690	_
NQ499_04695	27.624	23.372	26.029	14.396	7.912	10.849	32.821	36.121	38.096	NQ499_04695	_
NQ499_04700	1301.15	1311.61	1245.31	669.725	570.858	672.591	842.719	743.019	760.15	NQ499_04700	_
NQ499_04705	59.869	67.36	59.126	51.37	49.215	46.027	63.76	62.654	64.611	NQ499_04705	K02760
NQ499_04710	55.225	53.881	62.703	57.932	54.043	61.367	56.801	52.468	57.067	NQ499_04710	K07486
NQ499_04715	42.982	52.042	39.536	45.325	48.734	46.747	43.911	48.36	41.629	NQ499_04715	_
NQ499_04720	55.303	53.376	57.109	49.041	45.204	49.656	44.836	55.941	46.43	NQ499_04720	_
NQ499_04725	3073.76	2786.09	3273.71	4165.38	5132.02	4894.7	3620.96	2455.99	2958.39	NQ499_04725	K07040
NQ499_04730	3200.09	3089.74	3293.97	4842.1	4195.48	5046.84	5549.26	3387.91	4911.89	rpmF	K02911
NQ499_04735	365.243	339.146	378.566	217.118	217.396	192.172	355.896	265.631	348.543	NQ499_04735	_
NQ499_04740	22.202	19.822	22.546	11.193	13.251	10.461	32.027	39.982	24.989	NQ499_04740	K07497
NQ499_04745	38.433	36.721	31.365	21.256	22.818	20.357	62.047	84.769	59.46	NQ499_04745	_
NQ499_04750	97.855	90.536	103.471	107.051	101.445	130.248	71.939	75.182	74.889	mraZ	K03925
NQ499_04755	207.011	196.547	207.294	185.625	192.458	203.684	203.18	196.045	216.795	rsmH	K03438
NQ499_04760	153.486	152.433	149.325	160.844	153.672	162.953	164.484	137.342	172.681	NQ499_04760	_
NQ499_04765	243.211	229.665	243.199	202.827	200.656	216.981	235.878	201.915	249.684	NQ499_04765	_
NQ499_04770	231.819	227.321	233.708	205.018	201.73	207.549	241.329	199.035	255.156	mraY	K01000
NQ499_04775	302.019	300.066	296.936	261.416	285.586	262.64	329.125	300.454	324.116	murD	K01925
NQ499_04780	315.444	305.279	316.54	246.186	279.485	264.989	336.694	307.454	317.307	murG	K02563
NQ499_04785	246.035	238.998	254.566	217.689	222.76	233.243	264.511	225.224	240.95	murB	K00075
NQ499_04790	310.884	331.615	303.342	270.472	274.151	294.494	360.647	312.203	331.818	NQ499_04790	K03589
NQ499_04795	357.024	352.383	365.778	280.813	324.036	316.337	360.072	375.208	348.134	ftsA	K03590
NQ499_04800	430.66	438.392	422.78	428.535	384.068	442.821	465.705	402.82	431.224	ftsZ	K03531
NQ499_04805	32.513	23.438	36.08	37.031	35.675	29.976	32.777	25.886	27.581	NQ499_04805	K07486
NQ499_04810	13.175	13.996	15.241	14.684	11.883	9.643	15.26	12.116	10.419	NQ499_04810	_
NQ499_04815	188.179	190.648	189.026	150.479	142.296	154.032	234.234	269.77	228.284	proC	K00286
NQ499_04835	168.5	151.858	182.818	105.221	123.856	114.887	186.805	131.635	182.007	NQ499_04835	K19002
NQ499_04840	310.713	290.494	342.089	217.118	219.662	215.484	385.833	278.355	356.916	NQ499_04840	K03698
NQ499_04845	2902.44	3035.49	2819.64	2071.27	2072.57	2215.16	2198.92	1650.36	1974.95	sepF	K09772
NQ499_04850	60.74	56.176	64.113	51.271	44.756	54.781	63.617	43.479	52.305	NQ499_04850	_
NQ499_04855	264.734	280.37	263.127	367.84	301.197	372.942	212.189	178.256	170.191	NQ499_04855	K04074
NQ499_04860	252.071	231.212	275.489	312.791	340.592	340.11	381.527	281.104	348.589	ileS	K01870
NQ499_04865	172.921	355.18	42.103	199.748	156.004	13.436	97.196	154.338	345.856	NQ499_04865	_
NQ499_04870	123.211	124.799	123.968	98.599	102.011	92.903	78.63	91.845	63.548	NQ499_04870	K01091
NQ499_04875	78.941	83.356	76.806	66.183	81.012	77.151	60.55	66.592	52.633	NQ499_04875	_
NQ499_04880	448.726	507.38	399.226	411.689	457.587	437.064	391.284	467.435	343.916	NQ499_04880	K01809
NQ499_04885	382.633	458.786	318.974	496.332	487.049	489.415	259.337	328.23	238.309	NQ499_04885	K00027
NQ499_04890	506.417	424.274	558.607	761.582	692.833	799.751	808.145	535.614	680.093	NQ499_04890	_
NQ499_04895	21.942	21.353	21.515	26.803	23.814	26.342	19.283	18.928	16.099	NQ499_04895	_
NQ499_04900	522.233	551.296	488.542	468.199	456.275	433.007	398.454	345.809	386.903	NQ499_04900	K01999
NQ499_04905	135.756	142.338	135.843	143.701	121.962	131.192	123.398	123.82	129.42	NQ499_04905	K01997
NQ499_04910	97.946	93.974	98.754	102.65	87.69	90.544	92.908	89.949	92.93	NQ499_04910	K01998
NQ499_04915	155.879	141.048	164.661	180.568	148.66	165.866	169.135	193.829	172.155	NQ499_04915	K01995
NQ499_04920	178.25	168.221	189.405	201.478	162.723	185.027	188.374	189.516	182.781	NQ499_04920	K01996
NQ499_04925	133.57	120.715	139.754	120.621	133.358	137.783	147.807	187.466	135.325	NQ499_04925	_
NQ499_04930	80.65	80.762	86.17	88.327	97.404	93.335	95.811	128.012	99.333	NQ499_04930	K18831
NQ499_04935	32.714	27.727	34.605	16.646	21.439	15.162	29.421	22.903	28.516	NQ499_04935	_
NQ499_04940	90.742	94.601	85.716	67.085	65.976	69.68	83.048	63.979	67.887	NQ499_04940	K23997
NQ499_04945	150.162	146.319	151.291	152.153	166.607	155.051	154.175	124.741	144.517	pgeF	K05810
NQ499_04950	140.363	130.342	151.623	123.523	137.842	128.639	117.196	100.946	118.062	NQ499_04950	_
NQ499_04955	1338.6	1330.59	1333.18	1275.22	1178.89	1375.91	992.826	654.568	836.826	gmk	K00942
NQ499_04960	35.031	30.613	36.602	55.098	49.373	57.389	38.934	37.499	35.674	priA	K04066
NQ499_04965	99.349	91.171	109.412	134.836	125.968	142.348	114.94	100.886	112.221	rsmB	K03500
NQ499_04970	371.787	358.713	380.764	358.276	351.396	361.916	304.726	264.204	316.581	rlmN	K06941
NQ499_04975	327.184	321.72	325.039	301.821	301.403	294.703	296.501	253.895	283.513	NQ499_04975	K20074
NQ499_04980	371.702	370.129	370.612	352.374	336.862	352.21	355.476	288.217	354.524	pknB	K12132
NQ499_04985	427.958	424.643	422.317	374.284	363.555	365.218	381.114	319.646	382.05	rsgA	K06949
NQ499_04990	467.047	471.209	484.228	461.906	442.222	464.808	426.078	341.981	409.564	rpe	K01783
NQ499_04995	115.085	101.401	125.813	107.69	111.192	99.393	136.342	116.204	124.224	NQ499_04995	K00949
NQ499_05000	118.04	105.526	124.015	108.99	98.958	103.646	153	111.282	150.71	NQ499_05000	K03327
NQ499_05005	81.456	91.468	75.238	59.149	58.876	48.433	51.615	64.506	40.794	NQ499_05005	K07816
NQ499_05010	56.884	56.822	57.306	40.032	35.357	39.151	49.175	52.877	48.766	NQ499_05010	_
NQ499_05015	78.433	85.626	73.876	84.398	80.907	81.28	59.251	68.004	54.883	NQ499_05015	_
NQ499_05020	2.361	1.94	3.801	6.203	5.02	4.753	4.645	4.777	1.185	NQ499_05020	_
NQ499_05025	8.326	7.319	10.401	12.638	12.113	13.449	11.902	12.166	8.873	NQ499_05025	K07133
NQ499_05030	268.986	254.686	283.209	325.575	351.279	347.028	301.732	510.486	271.976	clpB	K03695
NQ499_05035	184.689	188.278	186.481	155.084	160.433	155.485	116.419	96.225	109.365	NQ499_05035	K09761
NQ499_05040	188.677	194.407	189.46	142.389	155.463	151.841	139.541	133.176	137.293	NQ499_05040	_
NQ499_05045	231.447	238.488	235.382	162.54	164.069	186.188	210.853	194.619	181.225	mtaB	K18707
NQ499_05050	188.343	176.114	186.811	146.213	156.606	159.178	194.672	173.05	174.07	NQ499_05050	K01928
NQ499_05055	5417.32	5882.66	5014.24	11573.1	8991.37	11242.6	5049.97	3674.34	4431.38	rpsU	K02970
NQ499_05060	140.551	140.273	148.529	285.71	296.081	305.281	119.389	119.809	122.847	NQ499_05060	K06217
NQ499_05065	63.717	71.426	61.795	53.044	53.506	61.011	35.605	29.16	27.569	NQ499_05065	K03575
NQ499_05070	1604.02	1694.44	1568.52	1576	1284.46	1284.62	1782.72	1756.36	1709.32	NQ499_05070	_
NQ499_05075	89.792	90.536	96.096	102.111	97.285	104.906	73.697	59.243	68.999	NQ499_05075	K11754
NQ499_05080	113.136	109.745	117.933	125.694	116.408	111.611	106.467	89.022	106.72	NQ499_05080	_
NQ499_05085	2245.25	2382.54	2128.51	1690.31	1664.4	1486.08	2439.67	2891.46	2120.9	ppdK	K01006
NQ499_05090	128.809	135.532	132.179	106.538	102.057	106.403	84.258	100.546	83.702	NQ499_05090	K04096
NQ499_05095	110.395	108.031	101.727	69.016	72.995	78.152	83.258	75.724	77.745	NQ499_05095	_
NQ499_05100	346.881	303.169	378.493	1707.28	1470.28	1679.3	217.548	224.895	219.07	NQ499_05100	_
NQ499_05105	542.855	574.666	536.94	589.646	566.197	593.819	384.588	324.719	393.597	def	K01462
NQ499_05110	23.511	22.634	27.524	25.83	20.772	18.642	28.032	35.674	32.896	NQ499_05110	_
NQ499_05115	48.777	48.27	46.983	51.486	54.727	47.434	25.999	31.156	32.236	NQ499_05115	_
NQ499_05120	524.227	560.587	509.598	530.171	514.252	515.97	326.797	337.315	343.875	NQ499_05120	_
NQ499_05125	125.889	127.393	128.527	133.987	131.329	140.216	112.897	95.864	108.003	NQ499_05125	_
NQ499_05130	107.307	103.313	104.527	107.508	91.088	125.767	121.005	105.511	114.062	NQ499_05130	_
NQ499_05135	104.196	108.303	107.082	124.434	118.212	137.953	136.364	118.658	134.69	rsmD	K08316
NQ499_05140	124.744	120.243	120.206	116.158	108.556	123.981	153.878	125.661	144.911	coaD	K00954
NQ499_05145	214.841	214.112	220.403	221.748	229.347	227.842	271.567	210.485	244.146	NQ499_05145	K01465
NQ499_05150	296.285	289.859	283.196	296.413	289.688	290.452	325.911	265.008	291.816	NQ499_05150	K02823
NQ499_05155	398.828	370.992	406.099	421.788	391.13	418.851	437.604	321.873	392.885	NQ499_05155	K17828
NQ499_05160	59.573	51.571	63.938	90.206	79.5	88.497	70.301	58.202	69.304	NQ499_05160	K03657
NQ499_05165	162.234	147.019	172.48	186.682	188.513	186.639	159.08	125.4	154.944	ligA	K01972
NQ499_05170	113.359	103.383	122.556	152.687	177.462	165.337	147.773	111.73	124.208	NQ499_05170	_
NQ499_05175	237.288	206.74	280.96	290.983	298.609	311.26	314.162	245.628	271.099	gatC	_
NQ499_05180	242.698	240.363	261.644	256.027	262.895	282.29	303.64	253.493	267.489	gatA	K02433
NQ499_05185	334.561	325.21	347.894	302.784	321.675	307.553	371.047	316.997	336.07	gatB	K02434
NQ499_05190	1014.77	1076.93	999.539	846.065	799.753	914.155	712.079	614.973	638.636	NQ499_05190	_
NQ499_05195	57.705	58.375	62.898	58.801	55.342	53.072	74.285	65.353	74.456	rlmD	K03215
NQ499_05200	65.301	67.623	65.696	62.723	66.933	74.446	82.584	68.634	88.075	NQ499_05200	_
NQ499_05205	112.773	127.107	114.217	158.721	160.243	135.209	127.462	124.782	121.571	NQ499_05205	_
NQ499_05210	2589.36	2570.06	2625.13	2071.02	1910.82	2137.04	1926.33	1638.29	1861.79	NQ499_05210	_
NQ499_05215	92.272	86.169	100.525	87.869	98.273	94.036	129.196	122.842	168.544	NQ499_05215	K07482
NQ499_05220	34.937	36.242	34.448	31.648	32.682	31.429	49.325	61.595	43.379	NQ499_05220	_
NQ499_05225	313.028	338.455	287.93	383.837	391.712	358.338	328.065	426.229	310.112	NQ499_05225	_
NQ499_05230	3.728	2.723	5.716	15.019	12.455	8.755	5.588	8.171	4.99	NQ499_05230	_
NQ499_05235	69.535	61.612	76.186	1961.38	1474.79	1564.66	88.842	49.574	87.311	melB	K11104
NQ499_05240	18.089	19.901	17.14	28.102	26.615	28.326	19.984	20.9	17.843	NQ499_05240	K07720
NQ499_05245	25.457	23.464	24.345	33.875	33.817	31.716	28.132	27.867	23.743	NQ499_05245	K07718
NQ499_05250	24.365	25.41	22.949	39.737	37.65	33.937	33.306	32.533	28.76	NQ499_05250	_
NQ499_05255	34.016	33.537	33.027	54.677	45.608	49.068	45.462	43.584	43.501	NQ499_05255	K10540
NQ499_05260	28.779	33.951	27.15	55.83	47.51	46.043	43.136	44.786	32.589	NQ499_05260	_
NQ499_05265	23.818	20.434	21.381	31.965	31.375	30.613	20.969	25.835	21.891	NQ499_05265	_
NQ499_05270	14.199	13.959	14.568	21.425	22.557	17.038	11.255	19.519	14.435	NQ499_05270	_
NQ499_05275	632.044	680.657	620.294	501.725	536.469	524.348	481.888	512.426	507.971	NQ499_05275	_
NQ499_05280	41.323	45.268	45.171	44.682	48.744	50.628	44.434	55.127	43.882	NQ499_05280	_
NQ499_05285	52.81	57.525	51.183	56.592	59.442	51.045	58.528	61.87	52.109	NQ499_05285	_
NQ499_05290	56.199	69.713	50.173	69.478	62.247	66.539	72.468	92.796	67.193	NQ499_05290	_
NQ499_05295	309.923	322.397	305.933	456.477	380.781	447.314	277.59	240.604	271.12	NQ499_05295	_
NQ499_05300	23.919	24.864	21.158	19.359	19.288	18.438	33.639	35.314	36.267	NQ499_05300	_
NQ499_05305	166.016	153.139	179.237	374.469	324.374	368.004	157.658	85.063	175.983	NQ499_05305	K03308
NQ499_05310	545.548	590.085	523.5	300.456	327.057	310.643	286.23	261.144	286.57	NQ499_05310	_
NQ499_05315	34.339	33.792	35.868	37.308	43.129	28.115	33.368	58.284	35.635	NQ499_05315	_
NQ499_05320	11.283	10.434	10.513	10.933	9.969	9.143	10.707	8.301	9.56	NQ499_05320	_
NQ499_05325	1226.21	1092.7	1366.37	1741.22	1699.83	1543.97	1265.69	2299.51	1291.41	bsh	_
NQ499_05330	141.585	170.771	133.156	89.492	99.594	103.434	126.408	196.004	133.339	NQ499_05330	_
NQ499_05335	113.388	121.707	102.193	57.247	63.401	75.404	105.927	163.873	109.362	NQ499_05335	_
NQ499_05340	4.199	5.084	4.675	5.805	4.027	4.893	3.975	5.141	4.658	NQ499_05340	K07240
NQ499_05345	3.127	3.426	2.466	3.521	2.171	2.698	3.515	2.711	2.466	NQ499_05345	K07240
NQ499_05350	3.652	4.843	3.536	4.443	3.502	5.416	6.914	6.027	4.437	NQ499_05350	_
NQ499_05355	3.701	4.343	3.161	3.889	4.388	3.902	1.783	1.961	2.299	NQ499_05355	K01223
NQ499_05360	77.96	97.381	69.097	49.243	55.375	42.873	73.113	57.026	67.846	NQ499_05360	_
NQ499_05365	67.364	75.67	67.698	43.038	42.031	48.354	62.396	55.156	57.798	NQ499_05365	K07282
NQ499_05370	50.937	61.158	45.922	34.739	35.242	35.137	43.23	40.094	40.631	yaaA	K09861
NQ499_05375	81.559	85.771	70.018	49.994	43.264	57.729	62.651	56.1	57.577	NQ499_05375	K03564
NQ499_05380	357.004	317.619	393.652	345.431	345.635	355.535	270.726	159.148	274.362	NQ499_05380	K02440
NQ499_05420	129.022	137.526	124.049	96.995	95.079	104.194	170.036	260.227	163.768	NQ499_05420	K00549
NQ499_05425	3.778	4.139	4.561	4.218	3.729	4.278	5.84	7.643	2.844	NQ499_05425	_
NQ499_05430	432.191	385.045	487.421	424.529	310.055	418.806	677.132	616.179	1111.1	NQ499_05430	_
NQ499_05435	5.615	5.863	6.456	13.921	9.166	10.507	8.087	3.195	8.102	NQ499_05435	_
NQ499_05440	6.486	5.64	5.966	11.594	9.179	8.344	7.442	2.638	10.067	NQ499_05440	K02757
NQ499_05445	12.397	13.451	9.231	20.347	21.514	17.11	10.883	13.257	13.036	NQ499_05445	_
NQ499_05450	131.817	133.193	128.009	95.928	87.849	84.374	82.076	84.605	88.937	NQ499_05450	K06902
NQ499_05455	114.628	114.471	112.865	74.702	75.011	70.268	78.847	79.916	69.923	NQ499_05455	_
NQ499_05460	446.694	509.713	404.58	606.376	582.635	514.395	349.147	274.1	285.107	pckA	K01610
NQ499_05465	23.087	21.89	22.842	40.162	36.059	35.144	21.155	22.96	20.057	NQ499_05465	K02342
NQ499_05470	120.87	126.468	129.471	239.372	198.915	228.469	116.425	133.76	124.95	NQ499_05470	K07173
NQ499_05475	57.441	58.792	56.621	33.874	34.577	43.313	18.504	12.661	20.48	NQ499_05475	_
NQ499_05480	16.408	17.974	10.061	20.435	23.623	25.075	6.148	4.918	6.1	NQ499_05480	_
NQ499_05485	26.743	25.965	29.048	1512.85	1683.95	1214.79	23.538	34.53	19.698	NQ499_05485	K10254
NQ499_05490	101.762	112.708	91.017	36.334	31.076	31.12	42.03	24.17	30.755	NQ499_05490	_
NQ499_05495	76.982	79.957	74.226	22.834	23.126	20.093	30.064	23.765	28.615	NQ499_05495	K03327
NQ499_05500	4797.12	5246.56	4472.57	5504.36	5838.7	5825.98	4532.98	6643.76	4126.17	NQ499_05500	K02794
NQ499_05505	2780.65	2877.35	2694.09	3768.75	3522.26	3520.83	2414.06	3512.11	2364.97	NQ499_05505	K02795
NQ499_05510	3537.45	3738.61	3392.07	5408.36	5270.94	5268.92	3369.11	4887.44	3112.56	NQ499_05510	K02796
NQ499_05515	3968.26	3926.41	3995.32	7778.69	7214	7713.3	3929.01	5997.49	3936.6	NQ499_05515	_
NQ499_05520	16.835	17.964	13.273	22.746	25.764	18.263	10.077	13.049	9.656	NQ499_05520	_
NQ499_05525	110.575	104.273	116.651	16.471	18.695	13.193	85.859	58.808	66.078	NQ499_05525	K06950
NQ499_05530	5.241	9.164	4.543	3.495	5.877	2.434	6.685	7.137	7.385	NQ499_05530	K07706
NQ499_05535	23.357	23.815	23.136	13.216	14.842	11.753	15.956	18.901	15.689	NQ499_05535	_
NQ499_05540	0.433	0.317	0.665	0.759	0.176	1.454	0.325	0.438	0.145	NQ499_05540	_
NQ499_05545	0.761	0.833	0.233	1.865	1.232	1.276	1.425	2.052	1.527	NQ499_05545	_
NQ499_05550	1.637	1.793	1.317	3.225	4.97	2.059	2.76	2.69	2.464	NQ499_05550	_
NQ499_05555	1.291	1.698	0.713	0.814	2.196	0.78	1.452	2.09	1.815	NQ499_05555	_
NQ499_05560	46.778	49.614	43.179	38.734	31.525	36.098	34.933	35.279	28.536	NQ499_05560	_
NQ499_05565	48.435	46.611	43.537	36.337	36.942	35.787	43.421	41.056	34.093	NQ499_05565	_
NQ499_05570	21.652	22.179	22.383	12.819	13.19	13.241	19.457	23.775	17.694	NQ499_05570	_
NQ499_05575	369.997	391.451	378.781	151.104	196.445	159.377	329.741	329.325	317.193	NQ499_05575	_
NQ499_05580	811.672	827.215	784.204	356.987	307.009	345.829	813.185	1322.64	949.174	NQ499_05580	_
NQ499_05585	204.024	182.091	219.382	99.204	96.444	113.997	127.561	86.758	123.365	NQ499_05585	K02770
NQ499_05590	5.281	4.917	6.436	3.191	5.613	4.65	3.265	2.671	3.975	NQ499_05590	_
NQ499_05595	21.639	21.563	20.024	8.356	10.452	5.904	23.007	32.306	22.374	NQ499_05595	_
NQ499_05600	18.968	21.224	17.696	11.532	12.18	13.771	26.654	30.425	22.439	NQ499_05600	_
NQ499_05605	150.404	157.603	143.756	69.523	71.726	79.666	59.761	35.115	78.435	NQ499_05605	K06200
NQ499_05610	55.24	51.366	59.28	76.497	73.348	80.588	50.185	29.563	49.644	NQ499_05610	K05820
NQ499_05615	189.199	187.552	193.677	65.955	75.549	71.351	150.628	134.208	149.747	nagE	_
NQ499_05620	234.715	242.143	220.319	119.06	126.685	123.551	207.606	171.911	207.085	NQ499_05620	_
NQ499_05625	564.094	729.342	431.337	2592.29	2708.99	2578.25	283.083	126.524	407.674	NQ499_05625	K01197
NQ499_05630	157.402	177.091	147.264	113.032	113.264	110.968	88.005	82.024	81.183	NQ499_05630	_
NQ499_05635	189.064	208.607	169.986	125.078	134.245	126.39	115.991	94.631	124.945	NQ499_05635	K01005
NQ499_05640	78.534	71.208	85.965	67.749	74.534	75.164	80.977	57.634	84.486	NQ499_05640	_
NQ499_05645	63.79	57.134	68.27	51.855	50.687	54.507	69.455	39.365	60.404	NQ499_05645	_
NQ499_05650	144.34	134.37	155.118	71.404	72.294	78.928	128.729	113.036	133.195	NQ499_05650	_
NQ499_05655	819.416	694.16	908.997	313.789	346.623	396.781	1140.48	752.809	1192.51	pfkB	K00882
NQ499_05660	1447.03	1396.81	1497.49	440.057	608.886	549.225	1617.89	1106.71	1510.39	NQ499_05660	K02770
NQ499_05665	140.122	123.537	157.691	66.645	78.249	74.298	133.791	127.304	98.77	NQ499_05665	K07486
NQ499_05670	129.064	112.86	135.898	404.196	372.714	419.573	160.043	69.571	145.17	NQ499_05670	_
NQ499_05675	823.283	657.838	969.739	2341.53	2150.53	2557.34	1247.11	471.588	1387.63	NQ499_05675	_
NQ499_05680	51.626	54.492	53.805	86.847	78.866	82.951	37.113	26.335	33.916	NQ499_05680	_
NQ499_05685	133.857	148.576	121.224	110.42	118.865	120.899	63.21	39.561	51.995	NQ499_05685	_
NQ499_05690	114.322	132.176	98.137	93.958	100.049	103.026	70.247	46.46	58.82	NQ499_05690	K07098
NQ499_05695	129.749	144.984	119.346	122.072	107.771	128.542	95.506	70.154	95.427	NQ499_05695	_
NQ499_05700	91.083	97.515	91.54	99.15	110.648	111.419	69.294	57.823	64.117	NQ499_05700	_
NQ499_05705	122.921	123.339	116.095	119.257	115.131	129.432	112.6	78.45	114.964	NQ499_05705	_
NQ499_05710	195.038	212.389	176.697	177.438	192.575	176.476	167.594	120.445	150.355	NQ499_05710	_
NQ499_05715	315.241	340.37	289.485	257.152	269.954	257.77	345.169	231.487	263.302	NQ499_05715	_
NQ499_05720	343.677	361.248	306.902	353.193	381.963	358.225	293.441	202.171	260.978	NQ499_05720	K13012
NQ499_05725	99.648	109.778	94.248	67.443	74.82	63.684	102.148	80.525	89.396	NQ499_05725	_
NQ499_05730	67.262	67.779	61.559	42.362	48.972	46.333	81.168	59.86	74.614	NQ499_05730	K19419
NQ499_05735	69.838	70.324	62.836	53.679	50.385	59.695	80.223	63.702	78.822	NQ499_05735	K19423
NQ499_05740	52.366	53.658	51.936	46.793	41.977	41.408	67.879	52.61	63.825	NQ499_05740	_
NQ499_05745	77.171	83.859	74.594	66.981	66.514	64.772	103.94	82.032	89.902	NQ499_05745	_
NQ499_05750	45.915	51.521	37.896	40.294	33.919	29.348	54.963	52.093	65.392	NQ499_05750	_
NQ499_05755	60.769	53.677	56.015	42.886	48.024	39.012	69.753	64.706	74.351	NQ499_05755	_
NQ499_05760	65.06	65.834	61.431	58.616	55.18	51.034	83.811	66.465	87.395	NQ499_05760	K16710
NQ499_05765	60.061	62.125	60.725	58.42	51.255	48.456	78.818	69.29	84.698	NQ499_05765	_
NQ499_05770	32.211	36.552	28.212	27.915	30.868	17.306	47.752	39.463	48.819	NQ499_05770	_
NQ499_05775	37.891	36.094	36.495	31.882	29.186	26.804	45.373	35.828	45.473	NQ499_05775	_
NQ499_05780	37.994	39.475	42.513	39.719	34.973	31.141	69.791	49.724	66.049	NQ499_05780	_
NQ499_05785	49.507	47.665	50.903	52.534	56.991	45.012	76.694	55.487	77.587	NQ499_05785	_
NQ499_05790	99.564	100.106	103.762	64.407	73.952	76.824	123.383	82.688	115.524	NQ499_05790	_
NQ499_05795	11.236	14.36	11.598	9.577	7.886	6.533	15.578	12.376	19.799	NQ499_05795	_
NQ499_05800	38.819	43.439	37.242	43.862	46.143	36.966	50.677	44.755	62.425	NQ499_05800	_
NQ499_05805	91.961	73.059	106.008	36.863	45.023	46.574	91.237	70.97	57.093	NQ499_05805	K07486
NQ499_05810	47.507	41.881	44.474	25.109	28.344	15.56	72.683	58.008	70.822	NQ499_05810	_
NQ499_05815	2.491	2.379	2.702	2.617	1.94	3.342	2.944	2.261	2.949	NQ499_05815	K07497
NQ499_05820	16.113	13.951	20.081	20.483	19.89	17.001	21.62	17.088	20.086	NQ499_05820	_
NQ499_05825	33.587	33.176	33.844	38.665	32.435	39.593	39.348	31.97	32.197	NQ499_05825	K07497
NQ499_05830	4093.16	4138.11	4044.48	3837.93	3087.83	3796.3	2786.18	2353.99	2507.03	NQ499_05830	_
NQ499_05835	1.565	2.058	1.152	2.303	0.761	2.205	0.352	0.633	0.943	NQ499_05835	_
NQ499_05840	2.66	3.303	1.468	3.914	3.232	3.213	0.598	3.409	0.89	NQ499_05840	_
NQ499_05845	3.335	3.349	3.494	4.901	4.052	4.103	3.576	4.561	4.65	NQ499_05845	_
NQ499_05850	1.826	1.626	2.415	5.038	4.438	5.055	2.438	3.926	1.948	NQ499_05850	K08679
NQ499_05865	44.033	51.947	38.01	49.83	41.97	38.86	26.654	29.465	19.719	NQ499_05865	_
NQ499_05870	22.957	24.685	20.077	19.596	22.482	18.341	15.405	19.292	15.102	NQ499_05870	_
NQ499_05875	107.638	115.745	101.284	142.232	140.979	126.006	48.679	70.084	51.909	NQ499_05875	_
NQ499_05880	1.746	1.639	1.3	1.835	2.323	1.757	0.654	0.757	1.168	NQ499_05880	K06993
NQ499_05885	22.957	32.887	10.396	98.724	100.828	6.398	13.896	17.506	36.16	NQ499_05885	_
NQ499_05890	52.952	47.561	60.759	126.849	116.881	131.237	46.192	34.193	45.991	NQ499_05890	_
NQ499_05895	104.423	114.104	96.895	88.915	84.781	80.666	171.215	327.499	203.041	NQ499_05895	K19267
NQ499_05900	34.136	29.523	32.226	41.064	45.834	47.916	19.187	22.717	16.23	NQ499_05900	_
NQ499_05905	13.774	16.095	14.359	18.334	14.502	13.862	11.355	14.862	11.061	NQ499_05905	_
NQ499_05910	16.953	20.893	20.467	17.815	34.11	26.658	20.249	17.149	15.421	NQ499_05910	_
NQ499_05915	715.597	696.835	723.42	469.819	483.518	484.893	951.872	1083.02	878.991	ltrA	K00986
NQ499_05920	148.212	137.615	157.614	114.638	112.447	114.226	72.468	70.224	74.106	NQ499_05920	_
NQ499_05925	18.542	20.893	15.837	21.99	26.065	22.66	18.016	17.015	14.358	NQ499_05925	K04096
NQ499_05930	22.887	21.822	25.73	31.399	24.714	23.246	20.487	19.721	23.397	NQ499_05930	_
NQ499_05935	1.185	1.731	0.654	1.328	0.288	0.716	0.533	1.039	0.397	NQ499_05935	_
NQ499_05940	49.273	51.142	51.02	44.784	46.83	43.82	65.576	36.096	75.067	NQ499_05940	_
NQ499_05945	462.913	494.854	434.785	258.191	264.298	232.935	368.718	334.875	332.409	NQ499_05945	_
NQ499_05950	5.12	4.206	5.298	4.611	3.887	3.772	5.653	6.011	7.066	NQ499_05950	K03327
NQ499_05955	19.382	20.373	20.182	41.832	43.853	40.43	29.07	30.28	25.222	NQ499_05955	K01207
NQ499_05960	133.944	137.886	142.428	200.148	141.943	174.952	136.158	141.255	150.653	NQ499_05960	K07473
NQ499_05970	132.846	150.223	126.418	134.452	136.468	118.908	97.725	66.57	86.949	NQ499_05970	_
NQ499_05975	61.602	78.59	51.736	57.295	62.517	38.507	41.507	29.608	47.046	NQ499_05975	_
NQ499_05980	124.528	141.31	111.547	102.3	110.801	98.067	70.622	46.319	78.844	NQ499_05980	K06926
NQ499_05985	121.809	131.958	122.973	89.685	92.853	84.805	65.885	60.378	60.996	NQ499_05985	_
NQ499_05990	67.035	84.903	55.917	38.985	39.156	36.319	39.228	34.833	35.67	NQ499_05990	K03327
NQ499_05995	25.391	32.179	17.86	29.821	27.217	31.065	35.26	33.742	33.482	NQ499_05995	_
NQ499_06000	20.248	24.445	20.905	38.647	36.646	39.092	38.557	36.366	30.693	NQ499_06000	K19092
NQ499_06005	42.093	56.796	39.899	53.942	61.424	55.019	65.208	72.436	61.829	NQ499_06005	_
NQ499_06010	70.982	76.664	64.372	100.154	95.946	106.986	132.243	135.512	115.066	NQ499_06010	_
NQ499_06015	141.795	134.917	131.544	144.319	179.635	160.64	267.792	367.593	282.208	NQ499_06015	K07473
NQ499_06020	120.312	119.78	131.185	169.851	176.364	163.404	281.6	425.767	274.19	NQ499_06020	K19092
NQ499_06025	75.271	84.714	71.331	74.88	68.382	76.952	68.035	75.81	85.35	NQ499_06025	K03547
NQ499_06030	51.575	53.917	50.294	58.737	63.513	65.859	64.779	67.388	77.04	NQ499_06030	K03546
NQ499_06035	308.045	328.708	294.145	376.009	305.19	363.414	262.886	170.999	264.889	NQ499_06035	_
NQ499_06040	81.895	111.113	61.507	213.17	216.314	214.74	62.501	42.56	57.314	NQ499_06040	_
NQ499_06045	47.874	40.3	48.362	109.795	118.56	112.927	40.222	35.343	38.105	NQ499_06045	_
NQ499_06050	44.853	48.453	35.909	34.041	32.541	43.677	19.842	21.005	21.051	NQ499_06050	_
NQ499_06055	14.266	12.503	16.833	17.576	18.167	15.249	19.135	34.933	24.491	NQ499_06055	K03502
NQ499_06060	12.274	8.516	16.935	12.898	12.923	11.941	17.938	26.487	18.069	NQ499_06060	_
NQ499_06065	21.044	17.604	26.748	18.897	22.776	15.018	29.679	53.411	33.412	NQ499_06065	_
NQ499_06070	88.144	107.05	70.31	36.342	35.764	34.983	80.546	87.188	91.855	NQ499_06070	_
NQ499_06075	62.434	74.791	46.686	27.376	37.65	28.93	55.543	65.426	56.355	NQ499_06075	_
NQ499_06080	505.947	549.773	478.75	394.106	400.672	383.939	508.535	537.056	541.779	NQ499_06080	_
NQ499_06085	105.411	104.742	110.054	94.72	97.178	90.076	124.136	132.803	135.539	NQ499_06085	K06959
NQ499_06090	330.665	394.429	286.842	299.168	305.477	288.45	299.789	523.146	291.546	NQ499_06090	K03688
NQ499_06095	938.082	1077.07	834.47	717.237	657.786	757.171	973.393	1382.28	1011.66	NQ499_06095	_
NQ499_06100	376.589	427.571	330.211	181.497	183.542	179.994	173.294	173.731	180.977	murI	K01776
NQ499_06105	133.8	149.129	118.168	76.166	76.514	74.622	81.294	83.768	73.756	NQ499_06105	_
NQ499_06110	1762.56	1876.26	1656.95	1774.37	1706.44	1831.09	1558.62	1804.85	1576.14	NQ499_06110	_
NQ499_06115	148.387	152.951	138.218	1586.28	1534.12	1673.25	83.758	145.033	92.067	NQ499_06115	_
NQ499_06120	153.392	164.312	147.469	1023.89	852.12	976.638	123.191	174.342	135.72	NQ499_06120	_
NQ499_06125	48.21	61.894	41.881	102.394	103.807	113.081	22.223	12.901	17.538	NQ499_06125	K01989
NQ499_06130	63.629	76.595	51.162	97.365	82.855	102.025	20.735	16.344	22.963	NQ499_06130	K05832
NQ499_06135	133.31	161.82	117.234	216.12	208.491	230.242	52.683	36.995	47.516	NQ499_06135	K05833
NQ499_06140	278.972	325.239	252.331	247.985	243.336	221.631	252.417	274.973	242.867	NQ499_06140	_
NQ499_06145	179.212	194.891	164.043	141.241	136.86	169.85	109.044	108.68	83.828	NQ499_06145	_
NQ499_06150	123.266	134.841	112.089	94.054	104.244	95.385	86.977	77.374	67.776	NQ499_06150	_
NQ499_06155	80.5	102.882	78.488	69.929	85.404	83.714	85.668	71.114	58.176	NQ499_06155	_
NQ499_06160	87.404	94.88	81.936	79.44	80.383	82.819	81.814	75.489	66.151	pepD	K01270
NQ499_06165	126.035	129.108	115.851	127.919	123.407	135.938	110.424	104.674	101.187	rlmD	K03215
NQ499_06170	0.689	0	1.267	2.171	1.673	2.079	1.548	2.787	4.148	NQ499_06170	_
NQ499_06175	0	0	0	0	0	0	0	0	0	NQ499_06175	K03496
NQ499_06180	0	0	0	0	0	0.132	0.147	0.132	0.131	NQ499_06180	K03497
NQ499_06185	0.329	0.393	0.33	0.314	0.254	0.12	0.202	0.272	0.33	NQ499_06185	_
NQ499_06190	0	0.448	0	0	0	0	0	0	0	NQ499_06190	_
NQ499_06195	0	0	0	0	0	0	0	0	0	NQ499_06195	_
NQ499_06200	0	0.224	0	0.215	0	0	0.23	0	0	NQ499_06200	_
NQ499_06205	0	0	0	0	0	0	0	0.359	0	NQ499_06205	_
NQ499_06210	0	0	0.551	0	0	0	0.673	1.212	0	NQ499_06210	_
NQ499_06220	3.152	3.069	2.792	2.331	2.127	3.054	2.953	3.011	3.574	NQ499_06220	K06400
NQ499_06225	3.555	3.407	3.27	2.335	3.778	3.13	2.997	4.944	4.46	NQ499_06225	_
NQ499_06230	480.513	502.011	451.733	346.832	276.097	359.355	387.71	487.129	405.201	NQ499_06230	_
NQ499_06235	352.157	371.177	350.555	253.489	263.227	282.908	311.38	388.516	299.098	dcm	K00558
NQ499_06240	466.458	462.74	492.408	386.881	373.087	386.434	509.08	602.572	515.479	NQ499_06240	_
NQ499_06245	0.967	0.927	1.667	1.524	1.468	1.459	2.581	2.811	2.062	NQ499_06245	_
NQ499_06250	2.056	2.253	2.702	2.161	3.45	1.478	2.972	3.467	2.457	NQ499_06250	_
NQ499_06255	0	0	0	0	0	0	0	0	0	NQ499_06255	_
NQ499_06260	0.08	0.175	0.074	0	0.097	0	0.18	0.081	0.08	NQ499_06260	_
NQ499_06265	169.8	163.377	170.353	171.326	166.571	172.019	187.082	235.979	160.63	NQ499_06265	_
NQ499_06270	498.134	503.275	462.187	486.964	533.844	507.607	300.388	286.452	270.473	NQ499_06270	_
NQ499_06275	1.89	1.38	2.781	3.839	2.449	1.902	2.549	1.147	1.517	NQ499_06275	_
NQ499_06280	0	0	0	0	0	0.84	0	0	0	NQ499_06280	_
NQ499_06285	0	0	0	0	0	0	0	0	0	NQ499_06285	_
NQ499_06290	0	0	0	0	0	0	0	0	0	NQ499_06290	_
NQ499_06295	0.263	0	0.242	0	0	0.177	0.099	0.089	0.088	NQ499_06295	_
NQ499_06300	0	0	0	0	0.185	0	0	0	0	NQ499_06300	_
NQ499_06305	0.143	0.314	0	0	0	0	0	0.29	0	NQ499_06305	_
NQ499_06310	0	0.076	0	0.145	0.168	0.07	0.155	0	0	NQ499_06310	K03205
NQ499_06315	0	0.374	0.314	0	0	0	0	0	0	NQ499_06315	_
NQ499_06320	0	0.162	0.409	0.467	0.18	0	0	0	0	NQ499_06320	_
NQ499_06325	0	0.3	0	0	0	0	0	0	0	NQ499_06325	_
NQ499_06330	0.212	0.291	0.049	0.167	0.065	0.107	0.179	0.054	0.053	NQ499_06330	K12063
NQ499_06335	0	0	0	0.322	0	0	0	0	0	NQ499_06335	_
NQ499_06340	0	0	0	0	0	0	0	0	0	srtB	K08600
NQ499_06345	0.141	0.693	0.065	0.074	0.171	0.141	0	0.071	0.141	NQ499_06345	_
NQ499_06350	542.71	587.731	497.296	684.283	655.939	753.072	334.08	334.051	334.929	NQ499_06350	_
NQ499_06355	72.752	66.946	73.878	91.74	59.391	93.132	73.279	84.188	72.439	NQ499_06355	_
NQ499_06360	84.932	85.528	79.255	113.271	87.796	92.73	74.919	96.94	72.541	NQ499_06360	K02483
NQ499_06365	155.049	152.3	160.576	179.95	166.232	167.494	185.913	262.489	204.223	NQ499_06365	_
NQ499_06370	1.821	1.995	2.062	2.502	1.702	3.101	2.362	4.534	2.812	NQ499_06370	K01990
NQ499_06375	5.355	5.313	5.018	6.158	5.646	4.474	5.793	7.461	6.288	NQ499_06375	_
NQ499_06380	7.603	5.432	9.122	7.99	7.229	7.319	12.264	13.042	14.6	NQ499_06380	_
NQ499_06385	0	0	0	0	0	0	0	0	0	NQ499_06385	_
NQ499_06390	0	0	0	0	0	0	0	0	0	NQ499_06390	K07171
NQ499_06395	0.81	0	0.745	0	0	0	0	0	0	NQ499_06395	_
NQ499_06400	19.516	21.784	17.883	11.108	11.225	11.754	12.631	13.235	12.985	NQ499_06400	K06400
NQ499_06405	250.492	277.966	227.134	192.397	186.415	178.731	193.035	224.811	204.124	NQ499_06405	_
NQ499_06410	3.162	2.079	2.909	1.994	1.281	1.273	3.792	3.625	3.809	NQ499_06410	_
NQ499_06415	1.976	1.623	2.877	1.557	1.8	1.657	2.591	2.498	2.809	NQ499_06415	K06400
NQ499_06420	130.15	138.459	125.734	84.173	82.292	92.199	88.548	88.135	90.131	NQ499_06420	_
NQ499_06425	102.435	127.516	89.404	58.714	57.977	67.945	77.205	74.18	68.35	NQ499_06425	_
NQ499_06430	163.107	184.772	153.136	110.02	116.81	121.162	138.468	124.797	119.048	NQ499_06430	_
NQ499_06435	5.839	2.952	6.61	5.192	3.274	4.068	2.525	1.363	3.607	NQ499_06435	_
NQ499_06440	513.095	548.067	456.119	496.269	575.501	529.245	559.104	686.712	495.752	NQ499_06440	_
NQ499_06445	168.936	142.336	184.032	182.918	168.706	171.515	224.635	186.047	228.499	NQ499_06445	_
NQ499_06450	60.042	64.227	65.624	65.321	72.081	68.245	91.319	85.029	99.616	NQ499_06450	_
NQ499_06455	6.428	7.042	7.602	4.825	7.809	4.621	7.226	8.36	11.061	NQ499_06455	_
NQ499_06460	54.237	53.499	56.583	48.111	54.193	56.473	82.35	73.387	106.992	NQ499_06460	_
NQ499_06465	75.215	71.079	84.022	56.565	67.373	67.305	96.779	99.55	137.712	NQ499_06465	_
NQ499_06470	87.812	71.297	94.55	64.05	53.964	62.9	90.585	88.825	149.837	NQ499_06470	_
NQ499_06475	39.847	43.651	47.512	29.466	37.65	29.705	43.136	48.518	64.438	NQ499_06475	_
NQ499_06480	75.504	59.799	87.751	53.609	55.157	52.369	87.172	94.953	149.011	NQ499_06480	K07496
NQ499_06485	31.592	28.891	35.675	29.196	25.185	31.084	51.21	47.649	80.69	NQ499_06485	_
NQ499_06490	39.077	34.935	43.794	36.816	38.741	36.615	59.582	64.063	96.931	NQ499_06490	_
NQ499_06495	15.409	10.742	14.817	25.76	22.973	23.965	9.055	8.147	6.327	NQ499_06495	_
NQ499_06500	81.13	95.935	79.158	88.042	80.135	81.266	91.203	100.857	119.865	NQ499_06500	_
NQ499_06505	27.875	28.929	29.238	29.035	29.704	24.854	38.482	43.531	51.54	NQ499_06505	_
NQ499_06510	140.122	123.537	157.6	66.645	78.249	74.398	133.791	127.304	98.869	NQ499_06510	K07486
NQ499_06515	106.625	104.435	110.389	141.279	133.064	133.196	157.419	127.872	152.239	iadA	K01305
NQ499_06520	404.966	538.786	292.595	90.358	110.439	99.809	159.722	173.247	143.67	NQ499_06520	_
NQ499_06525	229.542	318.832	163.531	222.6	224.48	228.245	112.508	140.398	99.49	NQ499_06525	_
NQ499_06530	81.877	107.17	63.998	129.867	134.021	138.881	47.966	55.409	41.863	NQ499_06530	_
NQ499_06535	160.487	211.181	118.98	282.96	280.65	299.62	114.946	127.733	100.317	NQ499_06535	_
NQ499_06540	29.142	36.03	27.236	31.017	32.442	29.894	12.43	14.502	14.484	NQ499_06540	K03327
NQ499_06545	50.705	54.322	49.721	19.247	17.909	19.332	58.507	37.959	45.064	NQ499_06545	_
NQ499_06550	45.051	55.139	48.87	19.916	19.627	21.263	41.913	36.457	30.25	NQ499_06550	_
NQ499_06555	50.946	58.29	45.82	19.63	17.879	18.23	41.363	33.211	31.818	NQ499_06555	_
NQ499_06560	39.355	55.184	24.254	16.956	13.865	10.694	31.412	26.274	31.997	NQ499_06560	_
NQ499_06565	40.405	44.262	35.898	16.404	17.291	16.635	32.001	29.26	28.112	NQ499_06565	_
NQ499_06570	421.164	373.429	463.742	454.641	476.967	428.263	558.377	668.558	802.092	NQ499_06570	_
NQ499_06575	24.986	24.74	28.286	24.741	30.353	19.826	38.892	35.967	39.066	NQ499_06575	_
NQ499_06580	39.601	37.723	41.969	38.9	28.237	35.522	48.389	44.412	50.118	NQ499_06580	_
NQ499_06585	12.324	17.207	9.41	7.872	9.883	5.999	9.055	4.4	8.247	NQ499_06585	_
NQ499_06590	12.475	15.545	8.176	7.702	10.229	7.219	8.765	3.786	7.2	NQ499_06590	_
NQ499_06595	9.221	16.461	7.225	5.383	7.053	3.437	3.455	1.727	8.227	NQ499_06595	_
NQ499_06600	8.855	18.592	6.109	4.653	7.171	4.456	2.489	1.493	7.407	NQ499_06600	_
NQ499_06605	255.091	255.939	261.683	200.416	195.327	196.472	161.695	201.765	158.464	NQ499_06605	_
NQ499_06615	29.944	32.803	34.705	15.733	14.551	15.67	22.89	23.626	27.05	NQ499_06615	_
NQ499_06620	41.323	51.115	38.01	28.225	27.191	27.205	36.969	32.743	36.811	NQ499_06620	_
NQ499_06625	0.362	0.397	0.167	0.381	0.22	0.182	0.611	0.183	0	NQ499_06625	_
NQ499_06630	7.034	6.501	7.177	6.467	7.477	6.857	7.042	11.784	8.604	NQ499_06630	_
NQ499_06635	46.091	44.978	40.203	46.764	47.625	60.248	58.067	71.542	45.731	NQ499_06635	_
NQ499_06640	154.962	153.809	155.495	238.83	254.42	271.734	191.622	167.674	169.208	NQ499_06640	_
NQ499_06645	92.403	76.704	109.806	34.377	29.283	45.63	113.554	101.597	73.161	NQ499_06645	_
NQ499_06650	121.538	95.196	143.096	61.942	31.744	51.984	176.934	152.447	116.502	NQ499_06650	_
NQ499_06655	86.939	83.481	94.778	51.319	32.597	47.528	112.213	114	66.256	NQ499_06655	_
NQ499_06660	7.196	7.207	8.131	7.129	4.246	3.931	10.631	12.062	7.016	NQ499_06660	_
NQ499_06665	4.941	4.428	5.784	5.664	2.183	3.164	11.613	13.176	8.115	NQ499_06665	_
NQ499_06670	6.482	2.663	6.708	5.109	2.953	4.077	8.198	9.835	7.32	NQ499_06670	_
NQ499_06675	10.331	6.467	10.86	3.877	8.068	7.426	17.42	17.168	8.888	NQ499_06675	_
NQ499_06680	10.111	8.347	11.187	4.927	3.56	3.982	10.213	17.639	9.707	NQ499_06680	_
NQ499_06685	4.75	3.989	5.68	3.327	3.847	3.665	7.119	11.211	5.721	NQ499_06685	_
NQ499_06690	5.165	3.961	3.801	2.171	0.627	4.679	9.291	9.405	6.222	NQ499_06690	_
NQ499_06695	3.719	1.811	3.421	2.171	1.506	2.911	7.897	6.27	4.562	NQ499_06695	_
NQ499_06700	20.158	16.561	24.104	8.473	12.244	11.158	33.991	48.936	20.233	NQ499_06700	_
NQ499_06705	4.492	5.905	4.132	1.416	2.183	1.808	5.554	5.907	2.254	NQ499_06705	_
NQ499_06710	6.632	7.265	7.977	4.289	3.718	2.567	12.044	17.03	10.241	NQ499_06710	_
NQ499_06715	7.163	7.042	8.109	1.93	3.124	1.663	9.291	10.218	4.609	NQ499_06715	_
NQ499_06720	4.462	3.613	3.926	2.243	3.064	2.733	5.889	7.653	2.337	NQ499_06720	_
NQ499_06725	5.82	4.336	5.461	1.712	2.545	2.46	5.496	6.947	4.206	NQ499_06725	_
NQ499_06730	4.945	5.417	5.523	3.711	4.291	1.777	6.75	6.073	5.318	NQ499_06730	_
NQ499_06735	5.563	4.353	5.848	3.34	1.931	1.6	6.253	8.038	7.179	NQ499_06735	_
NQ499_06740	6.727	6.843	8.84	4.544	4.086	0.967	12.424	17.984	8.199	NQ499_06740	_
NQ499_06745	8.477	7.738	9.421	3.711	3.432	2.488	8.338	8.932	5.672	NQ499_06745	_
NQ499_06750	8.609	6.287	9.239	3.619	2.092	1.733	5.484	7.837	7.489	NQ499_06750	_
NQ499_06755	11.143	10.681	13.666	3.903	4.512	5.607	9.395	16.438	9.321	NQ499_06755	_
NQ499_06760	14.385	16.617	15.156	9.619	8.896	6.843	17.053	19.842	15.751	NQ499_06760	_
NQ499_06765	44.055	50.132	45.549	26.557	26.137	25.777	44.534	71.854	41.82	NQ499_06765	_
NQ499_06770	6.313	3.772	6.863	0.603	0	0	6.452	2.322	3.456	NQ499_06770	_
NQ499_06775	3.562	3.902	4.915	0.374	0	0	4.405	3.603	3.218	NQ499_06775	_
NQ499_06780	2.47	1.977	3.408	0.299	0.231	0.287	2.67	4.42	2.574	NQ499_06780	_
NQ499_06785	3.487	3.254	2.613	0.678	0.627	0	2.468	4.049	3.37	NQ499_06785	_
NQ499_06790	734.809	851.969	653.478	450.937	346.891	398.276	284.083	321.537	270.134	NQ499_06790	_
NQ499_06795	7.49	7.922	7.602	2.804	2.719	2.166	5.129	6.705	5.185	NQ499_06795	_
NQ499_06800	4.83	4.997	4.443	1.692	0.652	0.81	4.826	5.429	2.963	NQ499_06800	_
NQ499_06805	3.469	5.948	3.607	1.109	2.015	2.428	3.73	6.407	2.725	NQ499_06805	_
NQ499_06810	2.796	3.063	3.429	1.306	1.51	3.127	2.096	4.714	2.495	NQ499_06810	_
NQ499_06815	2.952	1.617	2.715	0.388	0.896	0.743	2.074	3.359	2.592	NQ499_06815	_
NQ499_06820	5.348	4.261	5.366	0.511	0	1.957	4.372	5.409	1.464	NQ499_06820	_
NQ499_06825	2.952	4.85	2.715	1.163	1.793	1.114	3.733	5.598	2.963	NQ499_06825	_
NQ499_06830	3.498	4.551	2.816	1.149	0.266	0.66	5.407	3.981	1.975	NQ499_06830	_
NQ499_06835	1.74	1.43	2.401	0.914	1.585	0	1.956	3.52	0.873	NQ499_06835	_
NQ499_06840	4.095	4.486	3.424	1.565	1.809	1.499	4.185	6.402	2.616	NQ499_06840	_
NQ499_06845	3.031	2.778	2.561	0.78	1.578	0.934	3.129	4.881	2.856	NQ499_06845	_
NQ499_06850	3.808	5.407	3.632	1.778	1.885	2.413	3.488	7.133	3.822	NQ499_06850	_
NQ499_06855	3.282	2.796	2.571	1.022	1.034	0.612	3.552	6.393	3.538	NQ499_06855	_
NQ499_06860	3.222	3.529	2.319	1.472	1.361	1.269	3.307	4.251	2.531	NQ499_06860	_
NQ499_06865	2.479	5.432	3.041	2.605	2.008	3.327	4.181	5.852	2.074	NQ499_06865	_
NQ499_06870	1.215	1.331	0.745	0.851	0	0	4.099	3.688	0	NQ499_06870	_
NQ499_06875	1.687	1.386	1.357	0.222	0.512	0	3.318	1.493	0.635	NQ499_06875	_
NQ499_06880	2.05	1.773	2.481	0.794	0.131	0.326	1.577	2.401	1.733	NQ499_06880	_
NQ499_06885	3.511	2.367	2.981	0.568	0	1.087	5.162	4.371	2.169	NQ499_06885	_
NQ499_06890	2.254	2.469	1.9	0.79	0.685	0.945	3.801	5.32	1.885	NQ499_06890	_
NQ499_06895	2.147	1.764	2.962	0.846	1.956	0.27	3.921	2.986	2.155	NQ499_06895	_
NQ499_06900	0.492	2.156	0.452	0	1.793	0.99	3.871	5.971	2.963	NQ499_06900	_
NQ499_06905	1.845	2.021	1.357	1.163	0.448	0.371	1.659	6.345	1.481	NQ499_06905	_
NQ499_06910	1.687	1.386	1.551	0.886	0	0	2.37	6.824	2.116	NQ499_06910	_
NQ499_06915	5.458	6.32	6.311	0.819	1.137	2.197	7.538	11.357	4.226	NQ499_06915	K01448
NQ499_06920	21.145	21.972	18.56	34.536	32.145	31.494	10.866	9.289	11.521	NQ499_06920	_
NQ499_06925	13.62	16.691	12.316	24.016	18.509	25.789	11.938	11.209	13.671	NQ499_06925	K22522
NQ499_06930	56.392	69.586	47.434	34.272	37.494	34.799	22.939	26.341	22.495	NQ499_06930	_
NQ499_06935	53.005	63.032	46.189	29.315	27.959	24.917	36.457	36.509	31.502	NQ499_06935	_
NQ499_06940	48.478	54.187	41.868	38.368	36.413	35.628	36.054	39.928	31.448	NQ499_06940	_
NQ499_06945	14.814	15.481	15.061	18.639	18.114	20.205	9.97	13.408	8.902	NQ499_06945	_
NQ499_06950	1.916	2.698	1.133	1.294	1.995	2.066	0.461	0.415	0.412	nadA	K03517
NQ499_06955	4.193	4.86	3.969	4.151	4.725	4.954	3.211	3.934	3.05	NQ499_06955	K00278
NQ499_06960	4.179	3.56	5.979	3.659	5.076	5.607	3.915	3.053	3.728	NQ499_06960	K07105
NQ499_06965	49.114	54.544	44.708	41.466	40.118	49.598	57.115	48.824	49.127	NQ499_06965	_
NQ499_06970	4845.09	5465.97	4289.2	1799.28	2318.32	3420.67	918.133	1141.23	835.26	NQ499_06970	K11068
NQ499_06975	240.603	244.823	235.032	180.632	147.331	184.558	123.419	93.246	115.106	lspA	K03101
NQ499_06980	410.808	444.866	380.842	295.62	295.637	304.52	219.558	201.375	203.738	NQ499_06980	K06180
NQ499_06985	307.599	344.32	305.504	278.996	248.801	283.052	189.589	151.524	172.649	NQ499_06985	K01493
NQ499_06990	1844.95	1930.99	1785.6	1085.31	1092.9	1145.68	1267.46	1113.3	1108.77	NQ499_06990	_
NQ499_06995	86.417	109.47	70.961	135.554	117.577	98.987	42.038	37.191	50.94	NQ499_06995	K03558
NQ499_07000	105.975	111.311	102.78	139.725	123.633	136.147	110.108	102.183	96.798	NQ499_07000	K07456
NQ499_07005	96.024	102.275	93.994	127.695	118.862	121.942	98.183	92.81	91.812	uvrC	K03703
NQ499_07010	209.629	219.857	197.671	185.568	181.711	168.514	136.216	132.802	142.578	NQ499_07010	K07260
NQ499_07015	239.197	242.881	230.252	215.448	207.877	198.605	174.202	140.137	174.949	NQ499_07015	K07095
NQ499_07020	190.664	181.239	210.871	183.592	196.737	160.08	216.727	253.104	201.287	NQ499_07020	K02030
NQ499_07025	177.706	153.129	197.401	169.048	180.759	148.207	202.255	238.414	204.485	NQ499_07025	K02029
NQ499_07030	183.434	152.366	209.518	186.933	207.532	172.265	244.543	306.362	239.422	NQ499_07030	K02028
NQ499_07045	13.236	18.037	7.424	15.605	12.55	7.473	2.178	1.959	3.24	NQ499_07045	K09790
NQ499_07050	9.857	12.459	6.974	9.163	9.211	8.394	3.836	0.383	2.664	NQ499_07050	_
NQ499_07055	9.262	12.566	7.536	7.487	9.261	8.963	4.645	2.955	5.006	NQ499_07055	_
NQ499_07060	9.749	10.44	9.302	9.862	13.876	11.422	6.134	4.195	5.039	NQ499_07060	_
NQ499_07065	104.794	112.845	97.486	97.937	106.719	105.763	81.043	67.812	78.031	NQ499_07065	K04486
NQ499_07070	18.535	18.991	17.551	10.999	9.669	12.619	7.844	9.595	10.287	NQ499_07070	K07482
NQ499_07080	62.611	69.685	59.664	59.74	73.93	74.857	57.152	52.946	85.72	NQ499_07080	_
NQ499_07085	343.558	428.468	282.864	217.623	214.223	221.959	210.662	242.536	230.054	NQ499_07085	_
NQ499_07090	52.458	52.045	50.528	40.303	31.863	40.342	35.327	28.784	34.026	NQ499_07090	_
NQ499_07095	597.579	675.982	521.662	313.171	325.764	344.232	313.686	318.373	300.014	NQ499_07095	K12574
NQ499_07100	211.565	240.963	187.236	145.817	140.126	148.605	146.114	147.059	145.366	NQ499_07100	K03466
NQ499_07105	4797.45	5020.16	4637	3448.59	3548.71	3194.55	3444.09	3179.32	3290.15	NQ499_07105	K07335
NQ499_07110	21.075	21.729	17.865	14.764	13.052	15.803	6.968	10.868	9.54	NQ499_07110	_
NQ499_07115	8.609	8.173	10.03	12.665	8.367	5.776	4.516	6.967	6.337	NQ499_07115	_
NQ499_07120	49.842	47.218	58.36	43.958	47.265	46.066	64.178	62.121	81.806	NQ499_07120	K07488
NQ499_07125	9.536	14.799	9.502	11.691	6.758	11.197	17.867	28.135	15.953	NQ499_07125	_
NQ499_07130	203.732	217.918	194.911	123.707	142.426	138.785	223.086	274.615	288.894	NQ499_07130	_
NQ499_07135	199.198	194.421	192.486	172.581	159.608	162.083	312.67	418.535	440.297	NQ499_07135	_
NQ499_07140	300.2	288.251	285.633	270.759	253.212	299.06	215.19	212.688	232.395	NQ499_07140	_
NQ499_07145	389.744	429.516	361.762	249.685	258.939	262.193	308.573	322.316	312.538	NQ499_07145	K23537
NQ499_07150	296.684	324.037	274.221	228.294	206.316	198.012	246.716	255.17	261.763	NQ499_07150	K23535
NQ499_07155	357.232	378.08	341.615	318.575	301.666	297.717	302.311	286.218	313.47	NQ499_07155	K23536
NQ499_07160	313.998	344.5	282.384	219.032	234.691	219.996	145.505	140.432	134.536	NQ499_07160	_
NQ499_07165	456.184	481.459	413.876	342.855	389.017	333.275	333.907	331.101	325.755	NQ499_07165	_
NQ499_07175	321.885	316.877	327.585	420.523	452.455	426.814	270.165	232.649	263.053	NQ499_07175	_
NQ499_07180	519.589	508.284	529.361	550.296	584.972	560.824	556.172	550.906	497.79	tkt	K00615
NQ499_07185	380.415	399.424	382.894	761.19	538.167	656.219	431.747	307.352	412.333	NQ499_07185	K09976
NQ499_07190	93.613	87.533	94.574	104.957	106.109	109.979	50.637	34.074	37.546	NQ499_07190	_
NQ499_07195	174.656	178.842	167.955	261.397	241.6	254.029	83.754	68.774	84.998	plsY	K08591
NQ499_07200	57.557	59.537	60.143	66.484	62.515	73.617	56.985	53.808	56.355	parE	K02622
NQ499_07205	81.09	74.772	85.813	83.629	82.268	83.174	92.361	80.993	86.029	parC	K02621
NQ499_07210	319.087	340.196	312.037	227.405	223.063	231.077	217.68	174.109	195.274	yqeH	K06948
NQ499_07215	274.907	304.964	282.073	231.745	212.951	239.016	227.868	166.759	203.02	yhbY	K07574
NQ499_07220	315.497	332.048	305.529	252.022	231.848	242.043	265.812	212.644	241.969	NQ499_07220	K00969
NQ499_07225	307.587	305.855	302.757	218.251	231.79	229.633	270.24	225.719	257.52	rsfS	K09710
NQ499_07230	302.11	316.877	298.33	239.194	237.92	238.514	258.423	206.189	239.104	NQ499_07230	_
NQ499_07235	280.675	285.522	274.79	234.412	233.395	230.439	290.99	223.656	263.048	NQ499_07235	K01243
NQ499_07240	206.454	218.992	198.194	152.828	159.986	145.123	210.61	170.837	193.65	NQ499_07240	K08303
NQ499_07245	1458.82	1629.24	1318.14	1487.56	1736.26	1452.11	1252.97	1096	1121.79	NQ499_07245	_
NQ499_07250	35.584	45.52	32.731	46.318	47.132	51.522	22.453	32.047	21.66	NQ499_07250	K07095
NQ499_07255	54122.3	51089.7	56775.7	46578.3	49819.2	50155.6	46019	34763.7	45371.4	NQ499_07255	K02760
NQ499_07260	646.184	767.07	527.126	445.688	318.849	440.092	315.988	282.034	278.034	NQ499_07260	K07166
NQ499_07265	290.806	327.92	248.276	199.653	186.345	208.484	154.063	158.196	136.556	NQ499_07265	K09157
NQ499_07270	575.687	683.237	484.44	340.683	362.592	396.606	297.054	312.065	248.559	NQ499_07270	K06923
NQ499_07275	249.316	272.8	225.192	171.256	168.3	196.918	160.225	150.406	136.147	NQ499_07275	K01163
NQ499_07280	426.133	446.569	407.444	322.104	336.675	331.644	358.008	270.112	282.028	purF	K00764
NQ499_07285	219.078	230.292	198.949	196.268	167.132	194.568	106.917	74.311	94.476	NQ499_07285	_
NQ499_07290	1134.9	1182.89	1127.88	951.061	908.511	969.549	889.908	937.901	810.297	NQ499_07290	_
NQ499_07295	231.314	296.584	184.37	152.232	149.444	145.794	184.747	207.077	156.851	NQ499_07295	_
NQ499_07300	265.707	325.478	216.181	135.482	155.242	164.061	197.777	230.526	159.169	NQ499_07300	K01839
NQ499_07305	292.312	354.701	234.309	120.653	125.33	157.696	168.824	214.189	136.541	NQ499_07305	_
NQ499_07310	20.609	21.323	21.446	14.11	14.036	14.665	30.072	22.111	22.045	NQ499_07310	K02346
NQ499_07315	218.907	231.958	210.58	155.311	149.133	150.563	230.658	179.175	195.049	recN	K03631
NQ499_07320	226.512	225.67	228.2	132.683	129.589	142.782	206.289	165.806	198.63	NQ499_07320	K06442
NQ499_07325	170.458	180.71	160.446	103.131	101.445	104.301	149.114	130.156	125.761	dxs	K01662
NQ499_07330	252.173	274.008	242.028	149.758	140.487	158.119	195.5	176.948	168.254	NQ499_07330	_
NQ499_07335	186.512	206.765	176.695	88.021	102.434	103.406	163.216	137.262	132.279	xseB	K03602
NQ499_07340	209.333	237.221	191.601	131.748	130.678	136.832	136.096	128.717	111.264	xseA	K03601
NQ499_07345	473.532	510.356	446.264	292.707	354.371	345.943	229.516	236.556	193.868	nusB	K03625
NQ499_07350	1163.15	1393.47	935.704	1056.14	1058.12	966.989	685.9	703.692	640.553	NQ499_07350	_
NQ499_07355	769.587	763.96	790.851	1076.48	1035.57	1093.56	582.67	395.526	478.995	efp	K02356
NQ499_07360	0.672	1.104	2.163	1.412	2.041	2.367	0.755	1.359	1.012	NQ499_07360	_
NQ499_07365	1.192	1.741	1.462	0.835	1.931	0.8	0.447	1.206	1.196	NQ499_07365	_
NQ499_07370	1.722	1.886	2.112	1.206	0	0.578	0	1.161	0.576	NQ499_07370	_
NQ499_07375	2.208	2.764	0.87	1.657	3.832	0.952	1.773	2.234	0.95	comGD	K02246
NQ499_07380	0.81	0.444	0.373	0.426	0.492	1.223	0.455	1.229	1.22	comGC	K02245
NQ499_07385	0	0	0.114	1.174	1.055	0.624	0.14	0.879	0.249	NQ499_07385	_
NQ499_07390	1.252	1.646	1.037	1.711	0.608	2.268	1.267	1.14	0.628	NQ499_07390	_
NQ499_07395	109.853	108.25	111.669	145.644	106.011	153.95	124.935	92.946	118.764	NQ499_07395	_
NQ499_07400	37.677	36.17	38.942	106.217	85.388	95.813	35.296	28.891	33.548	NQ499_07400	K01069
NQ499_07405	252.897	287	232.621	308.307	267.061	291.941	232.269	142.956	170.886	rpmG	K02913
NQ499_07410	662.963	713.808	628.126	432.35	382.562	428.329	328.403	281.287	295.623	NQ499_07410	_
NQ499_07415	388.176	418.617	362.925	278.935	259.92	273.908	322.398	271.63	309.081	lepA	K03596
NQ499_07420	356.149	388.615	308.267	225.582	225.897	225.557	236.599	200.498	205.629	NQ499_07420	_
NQ499_07425	1215.59	1288.88	1128.68	884.554	877.56	898.742	860.255	734.594	835.306	acpS	_
NQ499_07430	727.937	801.413	689.281	422.174	425.766	424.342	544.756	493.471	508.288	NQ499_07430	_
NQ499_07435	352.806	397.163	301.928	239.649	257.154	250.307	187.13	153.398	187.43	NQ499_07435	_
NQ499_07440	627.429	669.677	582.528	419.496	428.077	448.492	280.853	255.976	297	trmB	K03439
NQ499_07445	122.722	140.487	119.6	174.443	164.879	168.858	92.507	75.852	89.927	NQ499_07445	K06183
NQ499_07450	108.851	138.841	89.926	141.127	146.007	91.289	52.402	42.564	57.158	NQ499_07450	_
NQ499_07455	289.403	366.625	241.681	215.488	221.357	206.09	157.277	125.4	130.094	NQ499_07455	_
NQ499_07460	356.14	432.31	305.179	236.087	278.211	242.19	183.859	158.729	155.758	nagA	K01443
NQ499_07465	550.348	548.567	587.426	925.711	873.927	998.845	726.79	678.298	639.881	rbfA	K02834
NQ499_07470	329.51	319.526	344.438	423.786	394.331	470.644	398.445	354.585	329.862	infB	K02519
NQ499_07475	196.796	192.725	204.35	273.869	312.131	345.049	293.441	246.661	224.224	NQ499_07475	_
NQ499_07480	323.779	379.187	279.932	245.215	305.921	294.045	358.514	237.03	232.273	NQ499_07480	K07742
NQ499_07485	156.004	156.466	153.347	237.236	242.707	291.109	171.964	157.516	127.191	nusA	K02600
NQ499_07490	138.459	150.208	122.668	219.656	291.417	281.388	117.643	121.328	91.573	NQ499_07490	K09748
NQ499_07495	44.579	46.914	51.832	50.529	53.242	53.685	71.229	69.413	83.457	NQ499_07495	_
NQ499_07500	69.263	66.873	73.428	60.694	68.739	70.887	101.618	96.662	147.056	NQ499_07500	_
NQ499_07505	128.459	126.845	130.496	124.952	131.005	124.243	160.129	160.633	142.888	NQ499_07505	K03763
NQ499_07510	290.737	303.197	278.704	269.25	243.274	260.148	233.29	217.956	220.148	NQ499_07510	K11749
NQ499_07515	274.912	293.002	257.237	217.118	214.56	217.599	201.219	187.717	185.294	NQ499_07515	K00099
NQ499_07520	173.141	190.196	161.468	134.31	134.449	125.245	126.758	114.383	120.413	NQ499_07520	K00981
NQ499_07525	315.755	340.058	297.642	235.678	247.151	259.416	153.035	143.434	157.881	NQ499_07525	_
NQ499_07530	517.447	537.496	528.797	633.221	639.077	745.139	530.645	397.099	495.448	frr	K02838
NQ499_07535	279.579	277.101	277.997	325.222	281.873	364.713	186.593	152.333	187.949	pyrH	K09903
NQ499_07540	269.065	253.868	281.307	167.044	159.756	167.191	151.498	97.91	135.922	NQ499_07540	_
NQ499_07545	629.797	559.871	698.416	1181.01	1200.25	1247.75	933.115	586.876	911.251	tsf	K02357
NQ499_07550	1463.58	1324.74	1616.91	2825.01	2864.06	3008.38	1572.79	1066.19	1593.32	rpsB	K02967
NQ499_07555	92.747	108.392	86.367	85.158	106.813	76.705	48.776	47.373	48.16	NQ499_07555	K03571
NQ499_07560	563.245	613.669	525.313	618.021	593.379	515.299	339.407	342.935	332.694	mreC	K03570
NQ499_07565	7.464	8.575	8.205	6.121	6.855	6.962	6.139	8.839	10.232	radC	K03630
NQ499_07570	7.985	8.966	7.896	7.762	7.76	7.634	8.752	10.904	8.616	NQ499_07570	K07496
NQ499_07580	2.547	3.101	3.124	2.974	3.782	3.988	0.955	0.859	1.136	NQ499_07580	K07496
NQ499_07585	3.826	2.515	3.519	2.412	3.718	6.161	6.022	2.322	1.536	NQ499_07585	_
NQ499_07590	0	0	0	0	0	0	0	0	0	NQ499_07590	_
NQ499_07595	273.212	267.278	270.355	355.005	378.897	353.158	256.554	208.19	240.455	NQ499_07595	K01873
NQ499_07600	151.258	150.538	145.047	224.287	271.361	266.196	116.134	74.333	100.758	NQ499_07600	_
NQ499_07605	120.696	119.669	122.685	135.86	134.694	148.643	79.569	62.907	57.904	NQ499_07605	K02760
NQ499_07610	728.789	748.752	698.576	1016.95	1087.4	957.552	833.587	827.764	772.776	yihA	K03978
NQ499_07615	504.142	501.629	501.534	628.885	689.643	657.505	559.423	572.092	537.492	lon	K01338
NQ499_07620	1273.76	1243.44	1304.17	1733.08	1873.95	1917.48	1210.19	952.097	1099.58	tig	K03545
NQ499_07625	194.675	156.087	220.038	204.711	248.389	251.683	188.681	151.999	149.076	NQ499_07625	_
NQ499_07630	127.958	146.848	116.985	96.044	101.072	110.713	202.13	210.904	147.45	NQ499_07630	K21071
NQ499_07635	226.618	228.267	254.343	225.433	226.966	231.162	258.955	176.76	220.624	NQ499_07635	_
NQ499_07640	388.483	393.191	384.204	290.81	316.193	324.356	298.92	206.009	246.653	pnp	K00962
NQ499_07645	5803.14	5374.83	6174.49	8169.42	7835.57	8853.42	6324.42	4217.61	5399.42	rpsO	K02956
NQ499_07650	152.229	155.372	148.484	83.205	92.788	89.077	132.768	99.511	120.418	ribF	K11753
NQ499_07655	142.996	153.553	136.316	84.817	83.967	86.914	125.158	87.058	116.226	truB	K03177
NQ499_07660	383.83	387.38	380.564	219.878	232.341	230.915	295.646	174.149	268.537	tyrS	K01866
NQ499_07665	77.421	74.84	75	45.337	45.776	46.288	75.91	74.871	80.173	NQ499_07665	K03281
NQ499_07670	1371.06	1496.68	1257.05	1014.95	1131.81	1064.75	1293.91	1491.69	1285.67	NQ499_07670	_
NQ499_07675	769.384	834.913	712.685	483.359	549.37	490.727	949.399	1061.45	861.69	NQ499_07675	_
NQ499_07680	471.668	530.414	421.564	293.438	260.631	294.89	489.407	478.376	448.289	NQ499_07680	_
NQ499_07685	646.607	730.297	583.717	312.809	343.125	350.112	482.29	529.433	423.41	NQ499_07685	_
NQ499_07690	56.943	63.462	57.106	31.996	31.225	33.827	53.789	52	41.477	NQ499_07690	_
NQ499_07695	70.061	82.1	71.182	35.134	39.247	37.239	46.454	48.45	41.1	NQ499_07695	_
NQ499_07700	93.294	101.367	92.576	57.276	48.66	54.089	48.734	58.469	43.258	NQ499_07700	_
NQ499_07705	11.761	11.143	15.204	15.699	13.129	15.995	22.155	25.723	22.334	NQ499_07705	_
NQ499_07710	14.858	16.022	13.453	8.538	6.486	11.214	19.312	24.422	21.438	NQ499_07710	_
NQ499_07715	39.011	37.038	31.896	21.256	23.169	20.648	62.696	85.354	60.331	NQ499_07715	_
NQ499_07720	24.794	22.175	24.569	12.964	14.551	12.536	36.624	43.375	29.214	NQ499_07720	K07497
NQ499_07725	335.25	313.956	350.059	204.161	199.583	176.074	328.173	251.136	328.473	NQ499_07725	_
NQ499_07730	242.744	231.398	266.069	187.037	192.945	224.547	443.646	484.435	386.503	NQ499_07730	K01271
NQ499_07735	165.222	155.556	179.143	142.361	141.649	146.225	292.051	302.889	258.37	aspS	K01876
NQ499_07740	130.937	125.945	133.257	101.695	103.691	109.568	213.557	213.992	190.485	hisS	K01892
NQ499_07745	249.784	259.847	239.221	208.598	215.47	224.761	246.664	223.14	220.183	NQ499_07745	K01139
NQ499_07750	77.73	84.141	72.558	61.1	62.983	67.637	72.616	86.241	64.683	NQ499_07750	_
NQ499_07755	132.776	152.13	133.969	93.966	117.681	96.809	82.246	89.082	70.035	NQ499_07755	_
NQ499_07760	624.438	618.399	617.716	1084.32	927.369	932.669	618.297	560.509	621.189	NQ499_07760	K00759
NQ499_07765	140.022	148.257	126.323	127.284	129.977	143.931	82.373	92.146	67.921	recJ	K07462
NQ499_07770	315.089	303.673	311.602	538.271	595.072	684.02	246.786	252.105	242.383	NQ499_07770	_
NQ499_07775	40.563	40.442	45.556	21.871	22.331	25.839	48.162	97.892	52.152	NQ499_07775	K09816
NQ499_07780	49.131	39.218	49.921	23.813	22.439	25.297	49.237	103.633	50.27	NQ499_07780	_
NQ499_07785	28.079	24.955	32.04	19.624	21.721	20.794	34.84	64.441	29.38	NQ499_07785	K09815
NQ499_07790	38.608	38.99	43.281	25.357	22.718	32.48	38.316	65.903	37.239	NQ499_07790	_
NQ499_07795	41.434	37.744	48.2	33.645	40.375	27.539	107.728	88.306	100.302	NQ499_07795	_
NQ499_07800	43.031	34.419	52.617	32.478	32.153	29.042	94.059	80.491	89.639	NQ499_07800	K02028
NQ499_07805	44.223	36.731	50.013	30.854	31.705	28.089	93.519	90.016	98.236	NQ499_07805	K02029
NQ499_07810	57.652	47.641	64.372	53.929	55.26	44.438	150.413	114.613	145.338	NQ499_07810	K02030
NQ499_07815	45.404	39.121	46.457	42.887	46.481	41.074	24.087	40.768	30.212	NQ499_07815	_
NQ499_07820	188.569	172.835	193.658	340.793	369.268	340.987	244.544	412.509	232.259	htpG	K04079
NQ499_07825	133.764	169.001	117.127	99.392	105.605	88.411	76.047	94.127	58.068	NQ499_07825	_
NQ499_07830	89.433	113.782	73.807	46.583	43.416	52.394	33.899	50.577	39.753	NQ499_07830	K03502
NQ499_07835	95.475	102.965	84.262	117.467	122.327	112.629	87.69	91.099	74.09	NQ499_07835	_
NQ499_07840	92.269	90.846	98.149	157.931	148.879	163.5	150.497	141.432	121.307	NQ499_07840	K18815
NQ499_07845	82.956	83.415	80.575	116.609	103.595	124.605	149.974	165.477	137.636	NQ499_07845	K03790
NQ499_07850	67.179	75.363	65.402	82.238	86.657	81.548	100.953	118.628	103.114	NQ499_07850	K06952
NQ499_07855	115.644	127.348	103.03	107.366	102.238	98.103	132.725	167.965	125.951	NQ499_07855	_
NQ499_07860	83.918	99.938	71.049	55.449	54.833	44.786	72.182	78.777	71.788	NQ499_07860	_
NQ499_07865	499.502	549.173	471.789	335.58	341.708	329.778	335.771	346.132	349.646	NQ499_07865	_
NQ499_07870	492.176	540.965	471.436	405.287	414.333	406.353	224.411	315.683	253.61	NQ499_07870	_
NQ499_07875	34.901	34.716	33.387	24.646	29.17	24.446	29.504	19.911	30.968	NQ499_07875	K11051
NQ499_07880	45.537	46.459	46.887	40.138	44.42	41.313	39.883	29.425	42.023	NQ499_07880	K11050
NQ499_07885	24.255	28.539	20.933	18.25	18.188	16.876	19.524	15.751	24.946	NQ499_07885	_
NQ499_07890	29.924	29.346	30.932	27.252	27.004	26.386	21.785	21.044	22.312	NQ499_07890	_
NQ499_07915	249.534	241.896	263.281	382.261	355.272	360.153	277.108	247.733	274.647	NQ499_07915	K03525
NQ499_07920	297.422	300.488	298.787	386.195	400.452	399.657	268.491	248.365	280.365	coaBC	K13038
NQ499_07925	359.511	335.889	374.968	534.544	634.521	580.971	234.127	178.276	223.148	NQ499_07925	_
NQ499_07930	91.39	99.034	83.803	76.621	72.301	81.187	108.604	124.258	116.363	NQ499_07930	_
NQ499_07935	95.941	98.507	88.497	75.519	74.972	73.139	96.644	96.594	92.061	NQ499_07935	K01223
NQ499_07940	432.075	463.003	415.137	403.118	435.607	454.613	361.038	206.276	304.527	NQ499_07940	_
NQ499_07945	52.755	53.095	52.25	39.294	38.771	33.677	67.338	76.252	57.494	NQ499_07945	_
NQ499_07950	50.989	59.034	48.457	26.918	28.476	23.347	76.608	95.089	89.504	NQ499_07950	_
NQ499_07955	708.109	750.659	652.442	873.952	627.249	708.191	642.686	706.539	680.952	NQ499_07955	K02760
NQ499_07960	32.801	35.064	30.171	24.575	31.781	25.93	34.645	37.089	32.625	NQ499_07960	K07496
NQ499_07965	210.614	218.622	203.362	146.479	131.398	136.643	221.779	223.254	242.938	NQ499_07965	K07149
NQ499_07970	53.215	48.85	54.417	25.825	30.457	30.018	52.247	47.614	34.614	NQ499_07970	K07486
NQ499_07975	193.73	217.579	173.156	119.22	136.564	124.165	185.649	165.252	153.421	NQ499_07975	_
NQ499_07980	131.584	138.042	126.586	88.604	80.093	92.333	122.137	116.664	110.823	NQ499_07980	K07001
NQ499_07985	135.224	143.992	127.226	88.833	85.788	92.425	123.812	121.489	114.17	malQ	K00705
NQ499_07990	202.367	218.302	181.169	112.414	138.166	122.623	174.961	180.286	158.932	NQ499_07990	_
NQ499_07995	145.221	159.344	142.917	121.09	127.076	106.463	143.874	187.263	174.441	NQ499_07995	_
NQ499_08000	750.334	790.342	733.216	392.647	348.426	356.594	473.436	478.52	468.167	NQ499_08000	K00826
NQ499_08005	245.891	280.479	216.93	176.922	149.129	161.759	70.204	75.974	74.64	NQ499_08005	_
NQ499_08010	461.255	518.923	429.262	884.399	740.587	816.326	292.533	277.913	285.216	NQ499_08010	_
NQ499_08015	389.686	409.268	368.321	760.774	742.45	731.208	174.098	191.551	198.464	NQ499_08015	K12952
NQ499_08020	200.894	206.84	207.592	255.197	230.917	264.238	215.117	202.569	210.577	NQ499_08020	_
NQ499_08025	29.004	28.698	30.408	6.227	6.062	8.317	40.669	67.353	26.765	NQ499_08025	K01448
NQ499_08030	25.3	21.71	27.15	4.874	4.61	6.365	39.343	60.141	24.971	NQ499_08030	_
NQ499_08035	30.254	27.08	30.204	7.366	4.482	6.684	51.431	71.284	23.701	NQ499_08035	_
NQ499_08040	36.896	37.723	31.222	11.89	10.159	8.416	43.136	57.724	28.145	NQ499_08040	_
NQ499_08045	20.947	18.149	22.421	7.004	5.089	4.216	26.117	35.443	14.527	NQ499_08045	_
NQ499_08050	25.357	25.926	28.853	8.685	7.53	8.128	29.561	50.35	20.739	NQ499_08050	_
NQ499_08055	34.031	30.889	40.246	13.793	9.449	15.656	45.907	74.256	26.838	NQ499_08055	_
NQ499_08060	19.857	21.752	26.163	6.767	7.823	9.182	33.483	53.471	19.123	NQ499_08060	_
NQ499_08065	25.705	25.545	24.741	8.206	7.378	9.715	31.213	46.627	16.221	NQ499_08065	_
NQ499_08070	22.77	21.017	23.465	5.096	4.098	4.88	29.152	42.44	14.813	NQ499_08070	_
NQ499_08075	24.012	16.517	30.305	7.628	10.176	7.868	33.271	42.93	14.013	NQ499_08075	_
NQ499_08080	21.488	19.465	24.706	5.211	6.024	5.822	31.589	44.726	12.858	NQ499_08080	_
NQ499_08085	23.486	26.054	23.654	5.779	5.056	4.488	34.924	49.167	17.904	NQ499_08085	_
NQ499_08090	28.05	24.829	29.486	5	4.868	4.915	35.755	57.633	19.356	NQ499_08090	_
NQ499_08095	53.173	47.432	56.176	11.814	10.704	11.773	61.141	99.582	37.817	NQ499_08095	_
NQ499_08100	42.091	38.157	44.302	9.609	7.801	9.413	51.633	76.821	25.783	NQ499_08100	_
NQ499_08105	30.344	29.96	33.052	7.762	5.578	4.018	37.702	61.589	19.637	NQ499_08105	_
NQ499_08110	42.563	39.383	45.232	6.079	7.028	8.733	60.39	84.854	21.983	NQ499_08110	_
NQ499_08115	36.481	30.414	39.792	3.732	5.098	6.173	52.623	82.62	28.192	NQ499_08115	_
NQ499_08120	41.531	39.581	51.571	10.038	5.297	10.031	65.129	98.723	34.808	NQ499_08120	_
NQ499_08125	41.995	44.164	45.426	6.708	6.53	9.129	61.938	82.58	24.617	NQ499_08125	_
NQ499_08130	45.244	43.286	49.94	8.241	9.16	6.678	54.592	84.21	26.34	NQ499_08130	_
NQ499_08135	66.117	58.258	75.028	13.971	13.969	14.103	81.193	135.577	38.231	NQ499_08135	_
NQ499_08140	69.028	61.472	74.076	12.09	10.268	9.452	85.781	132.525	41.006	NQ499_08140	_
NQ499_08145	49.479	45.864	59.015	10.285	8.587	4.925	66.013	103.95	34.382	NQ499_08145	_
NQ499_08150	64.653	65.523	66.318	13.953	14.17	10.366	83.7	133.935	46.086	NQ499_08150	_
NQ499_08155	72.215	61.529	81.186	15.599	11.941	13.526	95.839	141.227	41.88	NQ499_08155	_
NQ499_08160	28.519	17.852	32.656	5.504	3.535	2.929	34.677	74.18	15.773	NQ499_08160	_
NQ499_08165	99.299	103.373	90.77	64.811	65.184	62.691	226.722	262.029	177.671	NQ499_08165	_
NQ499_08170	124.298	120.505	132.392	57.409	48.403	63.166	179.997	274.483	158.405	NQ499_08170	_
NQ499_08175	21.262	19.347	24.367	4.054	2.5	2.675	23.709	45.702	12.736	NQ499_08175	_
NQ499_08180	20.465	17.676	19.91	3.722	2.39	1.98	23.891	42.596	16.986	NQ499_08180	_
NQ499_08185	29.615	27.161	33.575	4.239	4.183	3.07	28.536	50.657	15.307	NQ499_08185	K06909
NQ499_08190	24.154	16.896	29.98	5.81	3.889	2.343	17.993	37.973	12.56	NQ499_08190	K07474
NQ499_08195	27.885	25.026	26.576	14.475	14.284	13.524	42.677	90.736	38.105	NQ499_08195	_
NQ499_08200	17.71	13.58	18.462	9.925	9.323	11.288	36.499	69.865	24.294	NQ499_08200	_
NQ499_08205	9.139	7.835	9.868	5.428	4.827	5.998	18.76	31.752	12.363	NQ499_08205	_
NQ499_08210	6.44	7.055	5.677	4.794	3.912	3.241	15.987	32.028	14.005	NQ499_08210	_
NQ499_08215	7.215	6.826	7.542	3.102	2.789	3.961	15.853	25.544	10.863	NQ499_08215	_
NQ499_08220	11.399	13.528	11.796	5.49	4.616	7.17	18.154	42.28	12.872	NQ499_08220	_
NQ499_08225	9.214	9.482	9.759	3.814	3.053	4.496	21.03	33.892	13.452	NQ499_08225	_
NQ499_08230	6.998	6.936	8.583	2.451	4.858	3.689	17.982	30.339	9.366	NQ499_08230	_
NQ499_08235	7.704	6.905	10.952	2.944	6.807	2.115	17.322	33.298	12.654	NQ499_08235	_
NQ499_08240	6.665	6.571	8.583	2.802	2.429	2.683	14.236	30.339	10.704	NQ499_08240	_
NQ499_08245	8.785	9.267	7.482	5.471	2.372	2.947	12.071	29.951	11.104	NQ499_08245	K01160
NQ499_08250	14.841	13.357	15.681	7.363	5.697	6.663	25.863	51.789	20.379	NQ499_08250	K07505
NQ499_08255	11.762	12.377	12.812	5.448	6.486	6.386	25.315	51.271	18.408	NQ499_08255	_
NQ499_08260	32.007	30.091	31.638	18.072	19.441	11.539	51.556	125.4	40.278	NQ499_08260	_
NQ499_08265	20.254	17.215	20.45	9.663	7.353	6.677	34.546	73.827	25.12	NQ499_08265	_
NQ499_08270	17.296	16.182	19.435	5.993	5.906	5.928	32.791	74.899	24.868	NQ499_08270	_
NQ499_08275	17.068	17.714	23.963	7.552	5.456	8.137	44.434	98.139	34.264	NQ499_08275	_
NQ499_08280	26.42	25.231	27.417	9.966	8.229	7.499	52.546	93.878	38.757	NQ499_08280	_
NQ499_08285	30.752	34.741	36.242	13.128	10.507	11.606	83.185	157.479	66.557	NQ499_08285	_
NQ499_08290	42.817	40.359	44.879	13.079	14.515	14.029	88.43	178.279	62.965	NQ499_08290	_
NQ499_08295	28.167	23.835	25.133	8.862	6.557	8.487	43.61	88.377	28.103	NQ499_08295	K07741
NQ499_08300	42.369	38.965	49.076	13.192	5.719	17.898	75.267	153.972	56.178	NQ499_08300	_
NQ499_08305	273.741	287.973	261.965	197.343	187.128	211.254	366.396	446.846	403.089	NQ499_08305	_
NQ499_08310	505.875	567.676	473.591	365.598	400.786	384.345	545.457	777.68	522.48	NQ499_08310	_
NQ499_08315	124.479	130.774	122.476	58.792	73.75	58.188	162.301	261.292	181.271	NQ499_08315	_
NQ499_08320	242.613	259.708	240.403	197.421	187.083	192.93	284.23	357.669	284.141	NQ499_08320	_
NQ499_08325	217.409	218.571	215.862	155.061	148.725	152.227	258.096	314.279	257.995	NQ499_08325	K21064
NQ499_08330	133.246	135.804	117.133	102.799	92.203	82.325	145.05	155.257	150.672	NQ499_08330	_
NQ499_08335	62.83	64.328	67.129	72.119	49.906	64.691	86.116	81.889	89.746	NQ499_08335	_
NQ499_08340	102.418	103.715	95.939	79.262	75.109	75.278	102.786	110.267	106.056	NQ499_08340	K05820
NQ499_08395	11.969	13.424	7.864	11.679	11.078	14.627	2.883	2.883	3.147	NQ499_08395	K03574
NQ499_08400	49.707	58.389	52.883	164.254	121.497	138.623	29.623	20.597	26.449	NQ499_08400	_
NQ499_08405	153.99	155.794	169.258	292.212	274.023	306.63	134.729	84.672	120.532	NQ499_08405	_
NQ499_08465	53.023	43.768	62.625	159.176	143.038	151.066	161.749	250.296	154.415	NQ499_08465	_
NQ499_08470	38.865	30.964	47.901	123.329	124.286	119.969	107.586	176.834	106.391	NQ499_08470	K11070
NQ499_08475	33.058	27.941	40.893	99.575	108.015	86.616	81.695	137.363	74.802	NQ499_08475	K11071
NQ499_08480	34.911	28.358	37.136	93.96	92.609	92.734	86.901	133.447	75.684	NQ499_08480	K11072
NQ499_08485	24.608	19.074	27.76	85.139	61.198	73.595	55.588	63.404	48.468	NQ499_08485	_
NQ499_08490	289.412	283.625	289.981	259.12	257.204	297.914	259.634	292.903	231.971	NQ499_08490	_
NQ499_08495	251.664	262.147	245.273	227.618	221.577	240.489	193.621	201.462	152.14	NQ499_08495	K00763
NQ499_08500	277.455	264.946	302.598	366.751	333.576	366.722	341.666	304.542	325.354	rnc	K03685
NQ499_08505	140.753	141.654	148.882	145.502	145.038	166.476	149.51	127.843	131.834	plsX	K03621
NQ499_08510	45.536	51.716	42.626	48.436	51.554	55.553	33.639	43.304	28.418	recG	K03655
NQ499_08515	67.088	59.598	78.116	34.052	37.439	40.39	58.708	63.351	49.534	NQ499_08515	K07486
NQ499_08520	66.576	71.56	61.622	52.415	55.27	44.948	81.881	94.366	88.61	NQ499_08520	_
NQ499_08525	86.651	84.753	82.718	160.686	156.79	152.791	116.646	151.548	117.306	NQ499_08525	_
NQ499_08530	48.325	50.381	48.744	93.916	95.562	96.438	45.373	58.048	40.375	NQ499_08530	K04069
NQ499_08535	25.223	25.574	28.483	86.396	75.234	85.875	26.967	33.603	28.495	NQ499_08535	_
NQ499_08540	177.996	210.824	158.755	158.504	144.745	145.334	113.262	136.625	122.82	NQ499_08540	_
NQ499_08545	133.942	171.061	104.929	91.732	85.725	92.051	78.435	85.81	72.466	NQ499_08545	K02003
NQ499_08550	23.613	21.017	23.077	32.568	37.052	33.666	34.84	31.35	52.834	NQ499_08550	_
NQ499_08555	263.072	268.134	253.983	162.553	167.331	170.543	292.272	311.299	280.335	yqeC	K07402
NQ499_08560	211.682	220.05	204.653	145.179	151.009	145.951	241.129	269.136	219.253	NQ499_08560	_
NQ499_08565	125.332	137.131	118.624	97.345	85.321	101.911	168.629	179.448	151.172	yqeB	_
NQ499_08570	69.866	72.802	72.101	75.879	70.383	91.534	106.556	110.102	104.976	yedF	K04085
NQ499_08575	57.198	58.941	55.622	67.491	79.495	78.296	65.526	74.284	64.588	selD	K01008
NQ499_08580	44.543	48.208	47.389	60.906	61.282	78.853	73.602	71.114	68.411	NQ499_08580	_
NQ499_08585	34.669	32.608	36.399	36.064	39.139	48.283	53.146	54.198	49.913	NQ499_08585	K02019
NQ499_08590	58.582	62.044	58.021	64.369	69.836	78.771	73.233	79.789	69.657	NQ499_08590	_
NQ499_08595	136.207	155.478	122.655	88.851	93.062	107.806	130.607	113.824	128.101	modA	K02020
NQ499_08600	93.353	98.767	84.831	60.201	49.971	69.753	92.696	85.5	95.586	NQ499_08600	_
NQ499_08605	60.255	70.594	54.419	42.658	40.911	54.228	66.304	52.48	63.586	modB	K02018
NQ499_08610	79.225	83.04	73.72	57.806	63.309	69.268	80.185	67.226	70.538	NQ499_08610	K03831
NQ499_08615	29.443	32.254	23.519	26.868	27.923	36.129	28.163	26.386	22.553	moaC	K03637
NQ499_08620	45.39	48.573	38.01	47.146	60.239	67.067	31.117	23.62	22.648	moaA	K03639
NQ499_08625	467.656	502.807	452.41	667.77	650.266	629.892	373.443	349.895	324.534	NQ499_08625	_
NQ499_08630	106.363	111.736	114.833	38.684	35.882	30.458	114.499	112.448	104.277	NQ499_08630	_
NQ499_08635	6378.44	6891.15	5977.34	562.843	569.069	514.175	2335.04	1495.99	2119.49	NQ499_08635	K02761
NQ499_08640	156.412	163.6	152.484	59.549	61.575	55.024	193.354	220.366	176.763	NQ499_08640	K02355
NQ499_08645	9.442	11.317	8.685	17.976	20.377	15.092	11.114	14.607	12.376	NQ499_08645	_
NQ499_08650	8.484	9.893	8.307	17.83	24.933	18.453	11.383	11.35	10.987	NQ499_08650	K03088
NQ499_08655	1436.72	1616.27	1283.52	897.004	926.473	879.818	701.29	770.079	658.867	NQ499_08655	K08659
NQ499_08660	182.554	206.285	163.587	129.721	126.769	117.918	196.105	207.677	188.485	NQ499_08660	_
NQ499_08665	2.701	2.071	2.981	1.703	2.953	1.223	1.214	2.732	4.066	NQ499_08665	_
NQ499_08670	50.719	40.272	58.819	60.582	54.189	56.276	53.53	26.759	51.732	NQ499_08670	K03308
NQ499_08675	13.696	11.123	13.249	9.677	12.622	11.169	10.883	26.274	15.406	NQ499_08675	_
NQ499_08680	11.556	9.974	11.274	10.672	8.934	7.049	6.692	16.649	10.194	NQ499_08680	_
NQ499_08685	50.662	55.359	48.366	29.308	27.82	24.849	34.948	42.059	35.057	NQ499_08685	K03734
NQ499_08690	16.561	19.178	17.989	17.568	10.346	13.016	29.964	57.914	36.253	NQ499_08690	K03616
NQ499_08695	22.717	24.175	21.293	17.051	14.981	15.677	26.753	54.055	33.66	rsxA	K03617
NQ499_08700	40.791	49.348	38.662	24.228	24.992	21.954	65.793	92.928	68.001	NQ499_08700	K03613
NQ499_08705	41.922	43.081	38.194	19.299	23.766	15.47	79.443	111.062	86.361	NQ499_08705	K03612
NQ499_08710	43.856	47.02	39.726	18.35	20.566	17.708	105.795	129.445	101.552	NQ499_08710	K03614
NQ499_08715	63.45	67.332	59.32	14.309	16.312	10.468	178.268	199.625	148.16	rsxC	K03615
NQ499_08720	56.15	57.955	52.697	38.261	43.485	35.583	43.495	42.954	45.176	NQ499_08720	K01223
NQ499_08725	74.423	79.613	72.616	46.232	45.204	47.07	45.76	46.895	45.708	hflX	K03665
NQ499_08730	39.67	49.795	44.852	46.897	35.14	43.251	33.447	28.424	35.67	NQ499_08730	_
NQ499_08735	12.33	10.587	11.648	14.358	11.335	8.72	8.242	9.776	5.686	NQ499_08735	_
NQ499_08740	414.909	432.23	404.41	523.948	543.53	522.688	468.075	502.023	452.039	NQ499_08740	K19824
NQ499_08745	866.713	989.694	783.004	718.901	683.642	709.136	534.906	527.298	497.573	NQ499_08745	K07030
NQ499_08750	926.618	1072.24	831.708	783.096	695.985	807.423	461.388	424.021	413.366	NQ499_08750	_
NQ499_08755	2557.37	2529.17	2582.22	4307.34	2738.3	3607.34	3203.81	1872.23	3149.59	rpmB	K02902
NQ499_08760	19.199	19.029	20.182	40.349	36.428	46.555	23.844	22.01	20.372	NQ499_08760	K07025
NQ499_08765	176.091	168.397	183.968	287.406	294.102	306.081	268.689	409.527	239.351	dnaJ	K03686
NQ499_08770	367.741	336.78	398.13	541.754	625.626	570.739	611.654	924.502	521.174	dnaK	K04043
NQ499_08775	126.998	118.266	136.716	259.177	347.979	319.85	284.803	445.355	210.644	grpE	K03687
NQ499_08780	249.15	220.499	273.983	480.206	627.125	504.411	465.083	677.624	367.214	hrcA	K03705
NQ499_08785	161.319	180.699	145.252	85.416	85.918	90.715	93.418	93.361	85.689	hemW	K02495
NQ499_08790	149.538	165.087	136.004	90.511	88.477	97.34	71.858	76.546	66.104	holA	K02340
NQ499_08795	1.066	1.03	1.269	1.581	0.914	1.388	1.057	1.713	1.07	NQ499_08795	K02238
NQ499_08800	1.579	1.153	1.453	0.83	0.959	0.53	0.592	0.799	1.585	NQ499_08800	K02237
NQ499_08805	191.884	193.928	186.375	191.667	160.305	190.848	150.168	144.721	144.606	ruvB	K03551
NQ499_08810	150.266	153.234	153.259	135.379	120.264	139.439	101.354	79.8	78.518	ruvA	K03550
NQ499_08815	174.217	146.749	198.526	234.345	255.946	249.718	275.451	241.379	285.959	obgE	K03979
NQ499_08820	5052.41	4698.73	5326.64	5590.09	4637.57	5658.05	7449.4	5269.45	7209.98	rpmA	K02899
NQ499_08825	1200.3	992.513	1386.47	1887.91	1906.17	1980.24	1582.9	1093.44	1487.75	NQ499_08825	K07584
NQ499_08830	1624.04	1391.88	1788.31	2510.56	2377.89	2492.4	1936.17	1322.17	1860.44	rplU	K02888
NQ499_08835	57.401	51.527	58.787	64.507	65.534	68.197	84.393	68.681	85.889	NQ499_08835	K04763
NQ499_08840	57.814	49.049	63.409	74.455	71.281	73.525	80.513	68.858	78.239	trmFO	K04094
NQ499_08845	162.26	156.973	167.408	231.113	223.622	256.882	160.416	136.225	149.676	topA	K03168
NQ499_08850	14.215	13.218	15.508	24.491	24.698	26.616	19.882	20.064	21.236	dprA	K04096
NQ499_08855	60.425	53.596	65.979	121.053	118.632	120.642	86.991	75.319	87.65	NQ499_08855	K03470
NQ499_08860	77.607	69.243	87.674	140.105	140.279	161.856	105.856	106.757	101.453	ylqF	K14540
NQ499_08865	61.75	54.27	68.677	119.168	124.643	120.035	63.874	59.137	73.057	lepB	K03100
NQ499_08870	3972.72	3521.93	4321.99	7592.76	7046.1	8091.19	3819.62	2310.88	3357.15	rplS	K02884
NQ499_08875	123.105	98.491	145.201	161.521	161.52	186.185	215.359	146.562	198.535	trmD	K00554
NQ499_08880	115.606	97.272	130.998	131.822	135.359	149.515	204.065	128.634	184.426	rimM	K02860
NQ499_08885	1199.83	1068.86	1288.31	2219.71	2322.76	2289.73	1548.82	1111.88	1492.2	NQ499_08885	_
NQ499_08890	1613.87	1283.42	1826.14	3321.19	2967.84	3336.1	2162.91	1394.09	2057	rpsP	K02959
NQ499_08895	76.963	71.21	83.426	159.261	150.67	140.014	107.283	127.555	131.86	NQ499_08895	_
NQ499_08900	78.074	64.724	88.636	192.172	193.321	200.326	130.664	152.614	150.377	NQ499_08900	K18349
NQ499_08905	476.729	456.291	497.979	464.276	471.593	457.189	485.462	404.035	499.068	ffh	K03106
NQ499_08910	438.025	411.94	454.045	388.838	408.441	401.882	480.585	425.979	480.005	NQ499_08910	K09787
NQ499_08915	338.167	326.152	351.156	291.482	280.165	287.93	373.619	316.886	384.965	ftsY	K03110
NQ499_08920	238.652	221.254	252.325	225.235	217.924	230.449	250.774	223.73	248.397	NQ499_08920	K03529
NQ499_08925	169.619	164.482	181.691	203.704	192.65	209.242	154.441	135.248	165.475	NQ499_08925	K03816
NQ499_08930	159.247	159.229	154.114	168.385	163.203	165.985	166.645	135.256	158.936	NQ499_08930	_
NQ499_08935	165.661	169.149	164.766	157.604	144.772	166.905	121.526	122.414	123.136	NQ499_08935	_
NQ499_08940	85.445	88.492	82.641	106.598	108.172	92.833	54.696	43.013	56.73	NQ499_08940	K06881
NQ499_08945	315.192	327.967	318.998	520.106	553.951	541.255	373.604	359.688	310.25	NQ499_08945	K00925
NQ499_08950	0.333	0	0.307	0	0	0	0	0	0	NQ499_08950	_
NQ499_08955	58.013	53.338	64.056	26.49	30.064	28.265	52.277	37.259	35.238	NQ499_08955	K07486
NQ499_08960	19.446	16.865	20.868	11.92	9.843	12.231	14.574	15.572	13.012	NQ499_08960	_
NQ499_08965	29.636	31.55	18.813	8.334	5.578	2.94	24.869	51.933	47.762	NQ499_08965	_
NQ499_08970	14.11	20.61	7.726	7.414	5.306	2.705	20.772	45.198	55.977	NQ499_08970	_
NQ499_08975	53.215	48.525	58.245	23.638	27.086	29.021	55.143	42.902	33.818	NQ499_08975	K07486
NQ499_08980	164.001	185.316	162.73	68.754	65.364	68.879	257.915	360.524	260.529	NQ499_08980	_
NQ499_08985	61.158	51.118	72.862	53.311	52.053	53.615	70.038	69.967	121.369	NQ499_08985	K07488
NQ499_09000	660.896	635.252	674.361	445.451	427.526	456.356	959.839	1000.71	852.069	NQ499_09000	_
NQ499_09005	621.969	610.654	627.684	404.642	434.431	425.27	787.805	951.376	743.323	ltrA	K00986
NQ499_09010	740.767	870.668	664.861	452.566	427.312	447.743	514.989	493.547	451.83	NQ499_09010	K07052
NQ499_09015	825.865	880.358	777.35	459.631	408.12	474.573	596.52	594.403	545.044	NQ499_09015	_
NQ499_09020	741.445	836.594	666.315	419.524	463.728	430.301	423.161	455.116	380.435	NQ499_09020	_
NQ499_09025	784.308	872.491	698.026	519.228	527.094	533.944	309.303	352.568	282.212	NQ499_09025	K09809
NQ499_09030	201.512	201.185	206.427	224.229	217.508	205.926	224.537	224.709	221.193	NQ499_09030	K09809
NQ499_09035	315.599	326.328	317.028	413.876	397.734	425.01	281.615	224.923	271.501	NQ499_09035	_
NQ499_09040	197.056	196.443	207.778	272.693	252.121	296.385	123.934	83.288	107.872	NQ499_09040	K09692
NQ499_09045	500.145	501.774	515.186	582.65	610.171	562.499	615.894	499.047	567.635	pyrE	K00762
NQ499_09050	599.976	594.071	619.319	617.169	653.447	663.623	675.853	554.96	589.683	pyrF	K01591
NQ499_09055	175.414	168.567	182.769	195.366	180.644	199.587	125.16	113.006	131.383	NQ499_09055	K06409
NQ499_09060	981.286	1006.76	930.482	1171.28	1008.67	1039.12	901.203	834.883	1361.56	NQ499_09060	K02078
NQ499_09065	25.909	28.382	25.642	44.457	44.622	45.878	31.338	23.886	21.068	NQ499_09065	_
NQ499_09070	222.639	235.764	213.321	201.344	201.208	210.821	170.078	146.044	136.282	NQ499_09070	K01104
NQ499_09075	205.27	222.551	186.337	150.266	177.916	178.728	127.046	108.291	104.561	NQ499_09075	_
NQ499_09080	308.426	325.077	297.469	218.848	246.814	240.632	199.785	180.83	158.094	NQ499_09080	K00868
NQ499_09085	286.692	329.777	240.073	110.021	107.682	97.18	181.964	211.165	192.343	NQ499_09085	_
NQ499_09090	92.292	88.137	98.105	127.305	124.398	105.981	82.206	80.276	83.124	NQ499_09090	_
NQ499_09095	641.541	624.7	645.139	559.259	594.968	580.919	747.809	578.928	632.01	proS	K01881
NQ499_09100	63.426	62.939	67.685	33.397	37.941	33.988	74.079	83.114	78.338	NQ499_09100	_
NQ499_09105	704.329	719.863	700.058	659.459	692.975	629.351	608.028	573.123	551.187	NQ499_09105	K03499
NQ499_09110	475.657	488.083	451.083	369.935	361.586	325.943	312.57	313.767	297.342	NQ499_09110	K03498
NQ499_09115	688.429	715.54	684.817	511.595	497.987	414.298	318.345	333.521	311.254	NQ499_09115	_
NQ499_09120	85.011	80.583	89.873	64.089	61.237	58.122	89.27	105.885	79.581	NQ499_09120	K00016
NQ499_09125	34.336	31.71	35.439	40.487	38.316	41.386	26.256	34.53	25.247	NQ499_09125	_
NQ499_09130	113.884	106.188	114.674	115.992	111.46	113.06	95.585	103.862	93.64	NQ499_09130	_
NQ499_09135	2230.83	2282.87	2169.41	1366.54	1507.49	1561.39	1298.62	1564.36	1365.43	recU	K03700
NQ499_09140	715.848	753.398	695.821	599.91	606.068	607.368	618.86	603.321	615.479	NQ499_09140	_
NQ499_09145	187.708	188.546	190.229	198.274	192.51	211.074	129.72	102.134	125.997	nth	K10773
NQ499_09150	166.368	175.178	159.562	172.337	173.606	166.348	82.988	84.035	75.394	NQ499_09150	K02086
NQ499_09155	142.252	161.593	115.642	143.429	158.813	116.948	58.841	63.586	70.637	NQ499_09155	_
NQ499_09160	132.998	128.196	144.853	918.463	781.466	822.305	99.739	95.191	109.793	NQ499_09160	K06973
NQ499_09165	431.849	433.778	426.88	647.536	528.473	564.853	349.169	305.001	342.757	NQ499_09165	_
NQ499_09170	60.168	70.389	53.882	75.156	65.921	57.125	79.635	71.657	83.866	NQ499_09170	_
NQ499_09175	150.866	157.769	129.099	152.368	157.43	162.657	186.365	160.027	195.36	NQ499_09175	_
NQ499_09195	146.927	147.343	151.543	120.905	125.991	145.147	136.629	72.672	128.227	dtd	K07560
NQ499_09200	108.827	115.257	106.392	92.083	92.804	97.725	83.353	83.007	86.877	NQ499_09200	K07478
NQ499_09205	192.66	188.939	192.293	126.427	120.314	145.35	206.224	189.95	175.7	miaA	K00791
NQ499_09210	139.788	147.484	131.721	85.822	92.103	97.41	164.586	145.912	141.848	mutL	K03572
NQ499_09215	95.939	93.045	99.421	65.345	61.268	71.5	105.5	101.78	97.447	mutS	K03555
NQ499_09220	24.592	25.094	28.817	25.134	26.873	25.088	28.655	30.782	26.374	NQ499_09220	K01258
NQ499_09225	859.077	807.356	907.099	1078.34	962.871	1103.34	782.418	493.371	668.913	NQ499_09225	K00088
NQ499_09230	229.654	221.533	216.286	189.065	221.233	243.266	187.048	134.647	162.238	NQ499_09230	_
NQ499_09235	255.708	259.263	266.305	205.903	207.228	250.639	218.928	152.777	195.731	miaB	K06168
NQ499_09240	56.836	58.453	57.691	68.719	63.196	62.986	56.526	43.829	59.061	NQ499_09240	K24180
NQ499_09245	9309.28	9740.92	9031.98	12222.1	9284.45	10436.3	8899.29	8289.12	9462.88	NQ499_09245	_
NQ499_09250	203.607	174.135	224.273	129.938	109.054	136.393	188.485	160.473	210.565	NQ499_09250	K09769
NQ499_09255	522.865	483.298	540.683	557.69	517.852	554.252	387.205	286.442	392.105	rny	K18682
NQ499_09260	304.786	327.881	282.029	245.667	271.798	237.804	168.106	165.121	156.972	NQ499_09260	_
NQ499_09265	367.932	385.901	359.709	349.034	305.441	366.524	320.165	311.366	307.754	recA	K03553
NQ499_09270	296.33	310.325	281.823	255.399	283.693	273.052	213.321	200.749	206.84	NQ499_09270	_
NQ499_09275	507.624	552.179	477.535	448.784	449.247	449.647	340.975	330.792	328.449	pgsA	K00995
NQ499_09280	916.13	979.921	889.63	823.345	811.065	923.885	629.858	695.572	637.204	NQ499_09280	K15539
NQ499_09290	1452.89	1485.84	1466.24	1969.05	2210.55	2223.62	1574.08	1140.06	1366.91	NQ499_09290	_
NQ499_09295	69.388	67.336	68.576	49.394	58.566	66.366	55.745	55.211	45.452	NQ499_09295	K07150
NQ499_09300	2264.02	2678.8	1931.8	1590.84	1162.86	1409.56	1848.31	1616.92	1590.29	NQ499_09300	_
NQ499_09305	82.646	87.803	76.519	87.531	92.625	93.107	51.331	54.526	49.098	NQ499_09305	_
NQ499_09310	21.63	22.28	24.35	23.408	23.531	17.545	30.304	30.86	35.807	NQ499_09310	_
NQ499_09315	218.244	205.924	227.248	182.423	187.176	180.35	259.406	204.483	254.126	pheT	K01890
NQ499_09320	146.727	130.556	153.913	133.291	126.59	140.311	176.12	131.336	182.981	pheS	K01889
NQ499_09325	7.338	9.731	4.263	8.928	9.852	4.275	5.644	6.641	10.466	NQ499_09325	_
NQ499_09330	30.107	33.628	30.951	55.21	49.482	23.17	26.545	29.857	40.292	NQ499_09330	_
NQ499_09335	158.583	136.271	167.322	158.809	163.666	147.484	205.091	198.334	205.676	NQ499_09335	_
NQ499_09340	47.522	42.25	50.363	77.077	84.921	86.986	84.004	75.24	73.276	NQ499_09340	K00887
NQ499_09345	55.557	50.801	61.238	72.855	84.223	87.333	85.681	72.918	69.129	NQ499_09345	K01512
NQ499_09350	49.656	40.983	53.339	65.403	69.825	64.862	63.85	69.666	67.422	NQ499_09350	K03437
NQ499_09355	29.278	20.909	30.681	38.945	49.749	48.487	43.329	46.861	30.131	NQ499_09355	_
NQ499_09360	60.925	57.262	60.751	87.589	104.046	101.835	67.1	79.313	60.798	NQ499_09360	K07010
NQ499_09365	122.211	118.468	119.825	142.281	174.274	153.813	79.564	76.04	71.188	NQ499_09365	_
NQ499_09370	3.055	3.699	2.81	3.21	3.516	4.207	4.338	7.156	5.003	NQ499_09370	K02003
NQ499_09375	3.379	3.173	2.575	2.536	3.284	2.138	5.101	6.348	4.361	NQ499_09375	_
NQ499_09380	4.947	3.825	4.283	1.835	2.121	3.807	6.216	5.004	6.718	NQ499_09380	K02760
NQ499_09385	51.084	46.337	48.784	42.398	44.27	48.791	50.112	43.446	51.602	NQ499_09385	_
NQ499_09390	30.543	29.129	37.679	33.606	37.54	32.908	44.434	45.071	49.773	NQ499_09390	_
NQ499_09395	22.383	22.162	21.776	18.545	23.531	24.692	26.614	28.737	31.108	NQ499_09395	_
NQ499_09400	58.541	59.603	60.182	41.976	48.526	39.161	47.228	57.823	66.709	NQ499_09400	_
NQ499_09405	1660.84	1410.48	1848.55	2554.39	2250.61	2378.43	2697.8	2107.76	2449.92	rplT	K02887
NQ499_09410	1601.76	1345.83	1914.97	2672.96	2458.18	2760.59	2970.83	2296.34	2595.95	rpmI	K02916
NQ499_09415	1125.93	934.54	1276.54	1800.25	1870.99	1895.47	1636.24	1267.85	1473.69	infC	K02520
NQ499_09420	61.039	62.724	68.07	55.628	58.402	57.896	68.314	64.749	62.623	NQ499_09420	_
NQ499_09425	45.351	41.673	47.752	45.305	44.581	43.689	56.851	55.23	53.756	NQ499_09425	_
NQ499_09430	26.905	26.116	27.045	26.722	27.582	33.932	27.055	29.283	29.285	NQ499_09430	K00865
NQ499_09435	324.741	305.902	336.522	380.943	427.709	404.108	334.561	297.455	359.26	NQ499_09435	_
NQ499_09440	222.131	204.817	234.586	257.1	255.449	265.765	221.751	202.69	214.351	NQ499_09440	K02837
NQ499_09445	164.783	147.735	184.058	209.631	205.743	241.84	140.277	112.324	133.728	NQ499_09445	K19689
NQ499_09450	50874.8	46268	54839.9	32427.2	26532.6	31847.1	46095.1	26622.2	45370	NQ499_09450	K03704
NQ499_09455	260.107	280.847	246.455	244.97	221.58	215.574	281.16	348.779	280.425	NQ499_09455	K01269
NQ499_09460	140.443	145.133	142.537	121.469	132.961	113.943	166.826	235.407	181.463	NQ499_09460	_
NQ499_09465	195	203.829	191.282	157.029	160.91	133.978	241.811	349.763	274.871	NQ499_09465	_
NQ499_09470	17.068	14.269	15.906	27.376	18.825	19.889	22.217	23.172	19.161	NQ499_09470	_
NQ499_09475	19.46	20.002	17.9	33.073	29.478	24.179	23.227	23.33	21.462	NQ499_09475	_
NQ499_09480	319.927	332.186	319.801	600.957	592.133	565.624	264.029	209.101	261.075	NQ499_09480	K07260
NQ499_09485	800.41	863.046	778.376	1010.54	795.006	1008.49	464.033	253.98	479.243	NQ499_09485	_
NQ499_09490	2435.85	2369.97	2473.35	1690.52	1791.53	1634.58	1927.88	1864.89	1880.42	NQ499_09490	K21471
NQ499_09495	42.166	45.884	47.836	49.627	42.687	54.318	46.138	47.203	44.581	NQ499_09495	_
NQ499_09500	71.608	76.17	64.825	79.213	76.789	87.257	63.317	63.463	65.53	NQ499_09500	K11392
NQ499_09505	272.139	275.11	282.029	190.248	212.169	196.217	351.868	343.867	340.297	NQ499_09505	K01246
NQ499_09510	114.92	112.675	124.018	117.909	106.994	124.154	167.505	133.027	147.138	NQ499_09510	_
NQ499_09520	26.695	28.71	22.873	44.961	41.463	46.617	24.255	20.715	24.715	aroF	K03856
NQ499_09525	112.892	116.034	121.586	122.815	122.021	125.638	116.834	132.576	104.318	argF	K00611
NQ499_09530	99.564	109.373	103.826	96.173	108.485	107.736	101.949	98.468	98.265	NQ499_09530	_
NQ499_09535	150.563	136.701	160.695	174.841	190.36	157.976	227.209	161.681	213.683	NQ499_09535	_
NQ499_09540	137.679	124.064	147.066	162.128	169.247	164.794	204.375	150.499	182.384	rlmD	_
NQ499_09545	71.967	64.215	83.494	99.167	95.464	107.706	112.089	73.385	92.508	NQ499_09545	K07058
NQ499_09550	266.766	261.666	265.359	306.501	288.529	315.012	155.75	118.173	153.795	NQ499_09550	K03699
NQ499_09555	2469.7	2528.65	2450.85	1846.52	1847.31	1710.38	1880.65	2796.45	1958.18	fucO	K00048
NQ499_09560	78.951	69.006	90.544	85.611	61.219	73.369	101.783	69.157	117.35	NQ499_09560	_
NQ499_09565	441.997	449.43	442.679	414.083	393.275	359.349	363.931	378.508	356.109	NQ499_09565	_
NQ499_09570	802.836	764.834	835.143	413.373	423.203	418.402	1491.57	790.017	1210.6	purB	K01756
NQ499_09575	377.816	347.212	420.416	180.631	182.875	197.538	833.756	440.267	654.757	NQ499_09575	K01952
NQ499_09580	207.111	178.793	237.448	107.361	93.296	114.19	561.01	267.138	455.156	purD	K01945
NQ499_09585	172.207	144.537	192.968	95.139	85.873	99.383	457.496	233.931	379.337	purH	K00602
NQ499_09590	175.78	147.753	200.661	108.008	98.36	116.739	499.673	254.831	430.774	purN	K11175
NQ499_09595	148.014	130.774	159.597	88.752	80.877	94.24	414.688	195.066	359.106	purM	K01933
NQ499_09600	172.471	152.3	193.915	117.391	112.949	125.642	475.757	247.611	388.41	NQ499_09600	K01923
NQ499_09605	148.053	119.419	159.968	90.31	80.073	107.157	212.034	146.684	189.319	purE	K01588
NQ499_09610	121.076	111.017	132.386	105.246	97.064	110.053	184.898	169.526	185.493	NQ499_09610	K01938
NQ499_09615	259.816	256.429	254.689	238.44	237.47	235.826	235.05	233.779	198.693	NQ499_09615	_
NQ499_09620	279.344	311.143	278.232	181.8	192.431	180.488	299.162	373.691	257.159	NQ499_09620	K03574
NQ499_09625	626.567	677.529	595.795	773.703	706.764	726.539	555.914	531.547	575.941	pepV	_
NQ499_09635	32.663	29.236	36.473	33.419	31.744	31.241	27.952	23.615	31.006	NQ499_09635	K03701
NQ499_09640	124.805	135.055	113.541	86.209	90.894	75.529	144.485	167.968	145.857	NQ499_09640	_
NQ499_09645	9.204	8.848	10.712	6.514	6.161	8.128	21.749	28.12	20.739	NQ499_09645	_
NQ499_09650	13.774	13.279	11.656	8.685	4.016	4.99	27.872	33.44	29.311	NQ499_09650	_
NQ499_09655	41.323	42.171	39.51	50.851	53.634	53.407	37.163	40.81	44.315	NQ499_09655	K07496
NQ499_09660	338.965	363.411	313.382	206.49	210.451	173.182	265.891	217.769	271.197	map	K01265
NQ499_09665	59.205	60.083	61.23	36.002	41.072	31.606	91.049	108.072	114.176	NQ499_09665	_
NQ499_09670	1.874	1.271	2.134	1.688	1.735	1.527	2.508	1.625	2.598	NQ499_09670	K03327
NQ499_09675	98.667	83.015	120.111	80.167	88.66	86.373	132.357	128.229	208.662	NQ499_09675	K07488
NQ499_09680	50.896	56.804	47.109	42.921	46.904	41.426	37.845	40.832	43.079	NQ499_09680	K07090
NQ499_09685	33.288	36.152	31.939	35.583	29.632	30.613	15.485	23.222	23.907	NQ499_09685	_
NQ499_09690	157.051	153.022	163.951	169.117	190.5	165.815	172.845	237.759	169.454	NQ499_09690	_
NQ499_09695	63.695	48.306	78.656	136.974	123.982	143.927	67.135	83.974	68.386	NQ499_09695	K03327
NQ499_09700	13.109	11.239	13.762	12.728	10.559	10.612	15.538	18.017	12.586	NQ499_09700	K07138
NQ499_09705	98.022	101.064	97.824	188.505	242.047	191.816	119.195	126.372	115.429	NQ499_09705	K21745
NQ499_09710	1.797	1.575	1.653	1.51	2.619	1.085	1.212	1.454	1.443	NQ499_09710	K04651
NQ499_09715	1.501	1.644	1.775	0.957	0.651	1.241	1.567	1.843	1.937	NQ499_09715	_
NQ499_09720	33.587	33.176	33.844	38.665	32.435	39.593	39.348	31.97	32.197	NQ499_09720	K07497
NQ499_09725	16.113	13.951	20.081	20.483	19.89	17.001	21.62	17.088	20.086	NQ499_09725	_
NQ499_09730	2.491	2.379	2.761	2.617	1.94	3.342	2.944	2.326	2.949	NQ499_09730	K07497
NQ499_09735	60.985	51.474	58.854	81.594	82.181	82.839	70.055	89.667	64.892	NQ499_09735	_
NQ499_09740	33.096	31.749	40.074	54.82	51.335	54.948	48.976	56.742	42.603	hypB	K04652
NQ499_09745	189.019	153.782	215.056	176.499	186.146	162.07	247.827	209.099	245.787	NQ499_09745	_
NQ499_09750	152.218	138.618	160.415	67.221	87.636	72.366	169.018	144.292	112.949	NQ499_09750	K07486
NQ499_09755	105.965	101.431	121.442	58.739	63.947	67.126	90.787	99.383	75.21	NQ499_09755	K07486
NQ499_09760	56.303	53.001	57.648	36.005	43.715	33.443	61.745	64.616	52.365	NQ499_09760	K07497
NQ499_09765	36.878	39.136	42.553	18.684	16	23.362	41.642	44.131	40.321	NQ499_09765	K07483
NQ499_09770	97.25	99.081	96.628	278.853	260.876	267.059	79.475	86.621	84.287	NQ499_09770	_
NQ499_09775	2216.12	2360.76	2109.96	5262.42	5345.43	5127.06	1741.52	1503.9	1662.21	efp	K02356
NQ499_09780	467.858	557.239	405.871	2382.89	2613.31	2300.47	169.386	133.046	165.201	pnuC	K03811
NQ499_09785	989.617	1127.41	902.407	6521.02	5600.27	7093.82	303.551	272.059	294.989	NQ499_09785	_
NQ499_09790	27.848	31.491	29.747	14.16	10.913	11.753	40.395	49.069	44.182	NQ499_09790	_
NQ499_09795	52.664	44.126	61.152	85.614	70.628	75.434	61.108	43.646	61.627	NQ499_09795	K07301
NQ499_09800	1.968	1.724	2.172	2.481	0.956	1.188	3.097	3.583	3.16	NQ499_09800	_
NQ499_09805	12.727	15.621	11.565	11.682	10.152	9.799	18.185	15.665	18.007	NQ499_09805	_
NQ499_09810	8.414	7.784	9.201	13.263	10.222	12.702	7.777	6.147	9.102	NQ499_09810	K03327
NQ499_09815	9.214	6.117	9.246	13.497	11.871	12.645	9.73	3.672	7.567	NQ499_09815	_
NQ499_09820	22.123	22.706	22.838	60.527	54.758	64.027	37.134	37.739	34.119	ygjK	K03931
NQ499_09825	64.546	77.816	58.428	70.698	66.794	53.616	93.675	167.545	102.493	NQ499_09825	K18843
NQ499_09830	98.022	101.59	106.074	119.667	107.987	126.212	140.442	237.19	176.519	NQ499_09830	K07339
NQ499_09835	40.418	41.633	39.952	45.959	36.642	47.658	38.655	38.444	34.514	NQ499_09835	_
NQ499_09840	24.436	24.593	24.67	23.382	27.272	33.39	22.334	19.694	17.947	NQ499_09840	_
NQ499_09845	38.975	30.865	41.897	29.607	37.079	33.553	43.286	68.4	45.719	NQ499_09845	_
NQ499_09850	434.107	420.1	449.148	300.058	297.896	277.871	415.512	723.615	428.12	NQ499_09850	_
NQ499_09855	330.771	304.741	350.79	246.873	264.152	247.142	324.827	553.47	332.88	NQ499_09855	K10797
NQ499_09860	137.434	139.619	139.868	181.745	167.519	228.028	136.752	198.432	105.79	NQ499_09860	_
NQ499_09865	1375.54	1374.04	1395.3	1331.71	1493.41	1423.33	1193.28	938.59	1105.63	guaA	K01951
NQ499_09870	995.662	962.723	1019.44	945.053	920.323	1045.67	950.929	705.854	904.165	NQ499_09870	K01939
NQ499_09875	88.645	87.859	77.246	64.202	66.663	64.616	40.959	38.429	41.7	NQ499_09875	_
NQ499_09880	169.189	151.454	184.837	307.315	330.743	351.945	202.406	162.9	196.721	NQ499_09880	K03742
NQ499_09885	191.119	175.414	204.066	409.81	396.262	459.537	247.366	205.342	272.454	NQ499_09885	K07105
NQ499_09890	69.344	62.133	72.666	114.519	98.102	106.142	91.617	169.522	99.288	NQ499_09890	K18888
NQ499_09895	37.337	31.467	40.96	67.013	54.318	68.052	59.277	99.17	59.733	NQ499_09895	K18887
NQ499_09900	36.667	26.778	36.939	74.309	53.381	72.045	59.866	88.31	55.206	NQ499_09900	_
NQ499_09905	392.719	428.896	365.742	354.118	391.872	384.756	288.058	305.959	232.594	NQ499_09905	K00147
NQ499_09910	131.352	139.546	118.388	122.628	105.218	133.3	93.651	95.527	82.955	proB	K00931
NQ499_09915	806.082	804.783	800.413	383.18	398.597	374.496	453.994	348.308	399.059	thrS	K01868
NQ499_09920	2748.03	2560.73	2896.8	2407.05	2404.73	2413.88	2863.19	2421.76	2970.71	pyk	K00873
NQ499_09925	1577.9	1484.23	1650.82	1342.47	1414.37	1466.2	1504.38	1332.5	1349.18	pfkA	K00850
NQ499_09930	77.533	81.452	73.477	56.204	58.762	63.563	79.08	89.192	65.337	NQ499_09930	K11144
NQ499_09935	224.025	245.522	208.456	170.54	182.079	196.557	230.582	241.387	178.061	NQ499_09935	K03346
NQ499_09940	198.827	217.571	172.935	145.503	132.726	157.421	198.219	197.838	153.531	coaE	K00859
NQ499_09945	206.745	232.462	193.396	127.813	132.602	146.732	198.232	199.141	177.257	NQ499_09945	_
NQ499_09950	199.449	227.343	175.042	149.819	138.558	171.566	180.844	191.261	167.133	mutM	K10563
NQ499_09955	233.752	254.033	212.777	152.433	144.584	166.971	193.254	198.309	186.074	polA	K02335
NQ499_09960	184.539	206.497	165.317	130.866	132.375	141.445	127.498	147.363	128.653	dnaE	K02337
NQ499_09965	564.977	596.75	534.189	1001.8	972.744	1064.7	369.51	388.86	357.29	NQ499_09965	K00655
NQ499_09970	478.548	517.516	465.682	850.261	886.749	892.646	307.194	331.163	267.328	NQ499_09970	K00287
NQ499_09975	521.404	550.787	482.972	827.715	831.974	951.96	293.943	328.978	256.791	NQ499_09975	K00560
NQ499_09980	246.142	248.778	256.484	2299.94	2289.75	2118.77	151.076	157.567	145.531	NQ499_09980	_
NQ499_09985	107.722	86.421	129.406	161.161	169.081	153.399	147.913	96.425	158.839	NQ499_09985	K06901
NQ499_09990	317.215	335.25	315.482	281.487	283.184	290.375	331.188	372.756	313.763	NQ499_09990	K00891
NQ499_09995	244.606	227.192	256.975	215.717	216.451	209.389	207.044	223.607	199.916	NQ499_09995	K14170
NQ499_10000	217.435	210.579	219.483	185.669	178.005	184.767	178.828	192.931	170.646	aroC	K01736
NQ499_10005	251.837	250.149	255.312	220.702	219.504	215.488	187.568	221.52	206.995	aroA	K00800
NQ499_10010	25.286	23.211	28.75	53.757	42.52	50.776	25.135	19.893	27.495	aroB	K01735
NQ499_10015	35.228	32.582	38.795	71.604	62.194	70.784	30.421	18.865	30.955	aroF	K03856
NQ499_10020	15.754	16.976	18.292	26.326	23.217	24.692	22.937	20.9	20.479	NQ499_10020	_
NQ499_10025	65.672	64.93	68.341	110.386	125.245	110.059	83.054	86.555	91.334	NQ499_10025	_
NQ499_10030	54.332	50.969	56.17	90.868	111.74	82.096	67.788	64.712	67.593	NQ499_10030	K07284
NQ499_10035	30.275	30.117	30.563	69.3	70.689	65.266	52.237	46.577	56.206	NQ499_10035	_
NQ499_10040	9.265	7.917	9.983	29.57	29.103	30.877	14.82	14.888	16.341	NQ499_10040	_
NQ499_10045	19.785	19.205	17.738	97.637	101.616	100.313	29.28	27.613	31.925	lepB	K03100
NQ499_10050	11.98	11.412	13.735	35.578	32.904	33.374	17.176	20.549	16.905	NQ499_10050	_
NQ499_10055	8.69	8.646	8.891	11.182	11.957	14.279	5.881	9.598	6.676	NQ499_10055	_
NQ499_10060	63.163	62.48	66.337	62.906	61.652	52.656	80.543	94.566	88.159	NQ499_10060	_
NQ499_10065	279.071	275.398	275.443	309.074	318.46	326.11	177.512	138.072	178.108	NQ499_10065	_
NQ499_10070	67.334	62.732	66.951	65.907	66.763	72.197	41.973	29.705	38.319	NQ499_10070	K23675
NQ499_10075	80.507	74.666	87.378	74.689	82.327	78.477	111.161	104.352	143.853	NQ499_10075	K07482
NQ499_10080	442.785	445.232	401.269	458.146	574.116	477.988	239.031	225.666	220.512	NQ499_10080	_
NQ499_10085	16.654	16.648	15.319	30.298	31.738	25.874	21.296	38.325	23.925	NQ499_10085	_
NQ499_10090	111.768	130.814	106.248	66.503	67.789	70.076	105.893	98.74	97.161	NQ499_10090	_
NQ499_10095	174.952	185.776	162.406	102.919	106.592	113.149	136.043	144.4	144.632	NQ499_10095	K07005
NQ499_10100	38.208	42.538	37.437	27.713	25.983	30.302	16.574	20.795	22.093	NQ499_10100	_
NQ499_10105	60.244	63.508	57.781	47.082	40.454	42.349	72.829	70.738	52.568	NQ499_10105	_
NQ499_10110	54.78	50.486	58.932	31.786	29.512	29.123	55.691	56.135	54.865	thpR	K01975
NQ499_10120	225.031	224.208	234.257	211.611	207.527	207.333	187.666	177.952	188.301	NQ499_10120	_
NQ499_10125	244.281	247.397	244.094	224.56	211.291	209.658	169.631	191.524	170.439	NQ499_10125	_
NQ499_10130	161.202	140.102	180.221	79.829	89.041	76.201	151.843	98.715	131.973	NQ499_10130	K21471
NQ499_10135	9.084	8.195	8.028	2.808	3.029	1.613	16.019	5.765	16.09	NQ499_10135	_
NQ499_10140	293.249	280.212	304.857	307.52	289.894	328.44	204.424	162.066	187.497	NQ499_10140	K01620
NQ499_10145	167.358	172.773	174.212	267.779	329.643	259.226	198.977	238.956	181.809	NQ499_10145	_
NQ499_10150	130.581	135.352	142.537	242.738	285.635	229.145	163.517	186.845	148.489	NQ499_10150	_
NQ499_10155	263.138	284.617	254.055	149.237	135.019	169.694	213.847	201.552	210.962	NQ499_10155	_
NQ499_10160	182.497	171.817	189.484	323.336	345.611	313.062	200.321	283.276	233.29	NQ499_10160	_
NQ499_10165	39.601	46.683	39.198	26.914	28.76	25.775	44.034	45.936	47.742	NQ499_10165	K01023
NQ499_10170	382.332	403.742	367.086	185.43	170.949	167.847	460.771	529.088	499.222	NQ499_10170	K19092
NQ499_10175	658.739	636.86	677.843	297.579	275.605	282.547	775.14	923.695	823.445	NQ499_10175	K07473
NQ499_10180	2797.6	2871.58	2786.1	2764.14	2689.78	2965.13	1930.59	2077.95	1634.25	NQ499_10180	K00567
NQ499_10185	101.233	94.094	106.063	97.087	93.823	114.41	83.779	91.084	67.016	NQ499_10185	_
NQ499_10190	3.673	3.521	4.646	1.447	0.558	2.31	2.581	1.858	2.304	NQ499_10190	_
NQ499_10195	727.221	774.904	677.594	47.185	56.524	42.242	286.953	245.204	245.598	NQ499_10195	K02030
NQ499_10200	474.456	513.469	457.205	23.573	28.276	19.181	148.842	130.347	116.644	NQ499_10200	K02028
NQ499_10205	953.269	945.773	976.512	46.592	49.769	50.69	274.336	235.55	234.622	NQ499_10205	K02029
NQ499_10210	52.349	50.952	53.862	64.454	62.355	65.644	31.768	23.712	31.526	NQ499_10210	K03327
NQ499_10215	25.611	19.106	25.87	21.794	30.158	25.142	26.495	36.078	30.595	NQ499_10215	_
NQ499_10220	23.369	25.288	23.854	30.546	23.888	26.96	27.872	30.557	25.745	NQ499_10220	_
NQ499_10225	40.294	41.324	39.902	46.487	47.283	44.348	49.731	50.299	51.459	NQ499_10225	_
NQ499_10230	59.444	62.027	57.015	91.237	87.438	97.093	68.475	61.843	81.141	NQ499_10230	_
NQ499_10235	46.304	35.366	47.343	59.126	64.99	63.309	78.805	67.365	118.506	NQ499_10235	_
NQ499_10240	27.549	23.862	36.537	48.473	42.027	53.515	66.26	48.28	99.674	NQ499_10240	_
NQ499_10245	30.279	26.236	31.39	32.339	35.125	31.222	40.595	39.038	43.968	NQ499_10245	_
NQ499_10250	421.282	373.3	464.505	457.254	478.117	430.17	559.575	670.594	804.231	NQ499_10250	_
NQ499_10255	38.144	33.827	38.428	28.631	39.167	38.388	23.482	27.56	24.613	NQ499_10255	_
NQ499_10260	46.7	46.141	47.077	54.096	52.498	49.604	63.356	85.01	61.766	rpoN	K03092
NQ499_10265	55.396	52.641	56.972	59.547	59.233	55.702	75.183	95.454	79.081	NQ499_10265	K19505
NQ499_10270	43.76	44.904	43.716	72.528	63.658	60.987	73.604	82.479	70.055	NQ499_10270	_
NQ499_10275	36.679	35.996	38.118	56.704	50.342	54.306	79.89	86.513	76.818	NQ499_10275	_
NQ499_10280	30.504	29.136	34.554	43.424	33.771	42.646	62.333	53.656	55.202	NQ499_10280	_
NQ499_10285	19.501	19.328	22.635	27.323	27.074	25.388	46.28	34.755	47.38	NQ499_10285	_
NQ499_10290	21.427	21.796	25.105	30.557	27.579	29.778	69.107	38.188	46.854	NQ499_10290	K19507
NQ499_10295	47.478	37.242	50.41	38.804	41.655	40.407	93.896	51.879	73.247	NQ499_10295	K19506
NQ499_10300	13.861	11.636	12.154	9.937	8.34	11.863	24.756	11.138	16.123	NQ499_10300	K00847
NQ499_10305	6.751	7.033	7.204	6.677	7.719	5.728	11.235	16.068	10.851	NQ499_10305	K19049
NQ499_10310	7.947	8.304	7.422	6.552	10.693	6.029	12.919	17.685	14.848	NQ499_10310	_
NQ499_10315	10.539	9.722	8.928	7.869	10.22	7.722	13.51	16.365	15.218	NQ499_10315	K01223
NQ499_10320	97.399	94.412	94.367	164.519	158.828	159.303	144.184	149.992	148.91	NQ499_10320	_
NQ499_10325	23.416	27.915	19.955	15.922	17.151	12.823	31.356	39.013	29.034	NQ499_10325	_
NQ499_10330	12.677	14.822	14.24	15.884	17.325	13.862	9.592	11.467	12.113	NQ499_10330	K07133
NQ499_10335	128.248	141.563	124.263	62.437	64.012	64.841	121.22	143.084	114.615	NQ499_10335	_
NQ499_10340	26.914	32.399	21.229	99.705	109.656	104.361	18.862	15.119	26.034	NQ499_10340	K12373
NQ499_10345	114.144	82.306	137.42	126.019	110.579	139.593	214.402	214.845	342.84	NQ499_10345	_
NQ499_10350	73.857	58.781	86.515	85.713	88.036	87.053	130.348	137.565	228.744	NQ499_10350	_
NQ499_10355	22.593	29.615	16.252	23.335	21.112	11.66	15.521	18.263	24.712	NQ499_10355	_
NQ499_10360	94.618	94.767	98.755	116.067	93.362	96.777	144.571	138.291	139.55	NQ499_10360	K16904
NQ499_10365	43.645	42.35	42.533	41.486	42.649	36.775	58.509	74.342	63.279	NQ499_10365	_
NQ499_10370	27.439	25.628	28.658	29.638	27.623	23.764	30.355	41.358	34.125	NQ499_10370	_
NQ499_10375	40.513	40.83	38.01	45.126	62.995	36.694	36.434	49.996	38.224	NQ499_10375	_
NQ499_10380	70.674	72.344	70.336	68.179	96.646	74.623	71.2	91.803	77.528	NQ499_10380	K16904
NQ499_10385	69.359	69.649	68.931	79.307	88.293	84.11	57.507	64.985	55.414	NQ499_10385	K09384
NQ499_10390	17.461	19.205	17.213	19.372	21.212	13.652	13.686	19.352	17.666	NQ499_10390	_
NQ499_10395	93.489	87.392	99.949	131.563	105.657	107.017	61.819	94.522	61.69	NQ499_10395	K15524
NQ499_10400	168.67	150.236	180.521	228.95	188.624	198.077	96.199	145.901	114.373	NQ499_10400	_
NQ499_10405	138.259	125.228	153.816	171.259	147.314	150.024	100.288	132.431	103.887	NQ499_10405	_
NQ499_10410	166.097	157.85	171.785	172.284	161.355	163.918	79.635	102.057	88.88	NQ499_10410	K02768
NQ499_10415	37.062	40.6	34.446	31.414	32.787	25.407	26.275	41.147	33.117	NQ499_10415	K03491
NQ499_10420	19.665	17.709	21.877	26.063	29.054	27.457	35.649	34.318	47.212	NQ499_10420	_
NQ499_10425	0	0	0	0	0	0	0	0	0	NQ499_10425	_
NQ499_10430	0	0	0	0	0	0	0	0	0	NQ499_10430	_
NQ499_10435	10.8	10.288	10.798	12.83	15.973	14.65	12.141	19	10.369	NQ499_10435	_
NQ499_10440	12.415	14.766	16.476	14.909	16.159	14.457	16.548	11.123	15.131	NQ499_10440	_
NQ499_10445	148.863	150.53	149.979	43.947	38.406	49.103	54.289	57.915	56.969	NQ499_10445	K00657
NQ499_10450	350.703	376.44	327.335	104.845	96.436	104.515	162.283	124.025	149.809	NQ499_10450	_
NQ499_10455	281.119	291.009	272.061	236.37	237.396	216.13	236.846	328.839	212.903	NQ499_10455	_
NQ499_10460	38.433	36.721	31.365	21.256	22.818	20.357	62.047	84.769	59.46	NQ499_10460	_
NQ499_10465	18.865	16.87	20.185	9.979	11.225	10.074	28.276	35.569	22.671	NQ499_10465	K07497
NQ499_10470	334.584	314.321	349.139	204.161	199.583	176.41	328.173	250.799	328.139	NQ499_10470	_
NQ499_10480	35.608	36.118	43.267	38.804	33.644	38.048	53.372	57.808	52.95	NQ499_10480	_
NQ499_10485	64.113	63.924	76.711	65.004	63.586	65.027	96.286	127.426	89.993	NQ499_10485	_
NQ499_10490	43.464	48.317	44.903	45.673	39.535	43.957	59.451	72.771	60.819	NQ499_10490	_
NQ499_10495	32.307	29.904	30.408	26.58	20.384	22.684	38.289	30.653	40.472	NQ499_10495	_
NQ499_10500	788.711	784.103	793.662	451.442	457.075	417.428	852.299	1046.14	867.078	NQ499_10500	K00703
NQ499_10505	31.713	30.53	27.402	20.197	30.353	15.474	36.731	54.437	36.654	NQ499_10505	_
NQ499_10510	23.389	23.799	21.088	25.16	24.37	23.538	31.904	45.447	38.137	NQ499_10510	K07133
NQ499_10515	64.68	76.759	66.104	73.254	72.898	74.133	107.046	102.864	106.398	NQ499_10515	_
NQ499_10520	62.284	62.85	58.502	45.186	50.345	42.792	68.805	78.996	75.741	NQ499_10520	_
NQ499_10525	75.254	75.17	80.553	100.99	96.484	96.528	88.646	96.638	91.136	NQ499_10525	_
NQ499_10535	761.263	861.602	709.94	409.146	396.018	545.714	488.281	450.277	394.495	cysE	K00640
NQ499_10540	14.524	14.342	15.053	17.842	16.775	20.073	16.903	15.416	15.708	NQ499_10540	K07133
NQ499_10545	125.645	114.801	135.26	194.624	184.743	213.18	105.044	78.328	107.056	NQ499_10545	_
[truncated: 596 more rows]
